# Supplementary material for: Continuous Cropping Inhibits Photosynthesis of Polygonatum odoratum
Source: Plants (Basel). 2023 Sep 25;12(19):3374. doi: 10.3390/plants12193374 (PMC10574191; doi:10.3390/plants12193374)
Supplement: Supplementary file 1 [file plants-12-03374-s001.zip › Supplemental Table.xls]

## Sheet: Table   S1
Table S1. DEGs GO enrichment result in CC vs FC leaf tissues of P. odoratum
GO_accession	Description	Term_type	Over_represented_pValue	Corrected_pValue	DEG_item	DEG_list	Bg_item	Bg_list	Gene_names
GO:0003824	catalytic activity	molecular_function	3.0889e-98	1.8728e-94	5064	9009	76944	176156	Cluster-60288.260965,Cluster-60288.91915,Cluster-60288.239910,Cluster-60288.207833,Cluster-60288.400252,Cluster-60423.1,Cluster-60288.64254,Cluster-60288.166080,Cluster-60288.191279,Cluster-60288.221017,Cluster-60288.221609,Cluster-60288.225879,Cluster-60288.224995,Cluster-60288.259871,Cluster-60288.187301,Cluster-60288.202758,Cluster-60288.253272,Cluster-60288.74657,Cluster-60288.100669,Cluster-…
er-60288.223434,Cluster-60288.224852,Cluster-60288.241612,Cluster-60288.213899,Cluster-60288.225831,Cluster-60288.233814,Cluster-60288.240761,Cluster-60288.284883,Cluster-60288.204586,Cluster-60288.201044,Cluster-60288.168244,Cluster-60288.330088,Cluster-60288.237537,Cluster-60288.11222,Cluster-60288.233606,Cluster-60288.221163,Cluster-60288.215999,Cluster-60288.240006,Cluster-60288.217939,Cluste…
60288.116018,Cluster-60288.227096,Cluster-60288.216004,Cluster-60288.260779,Cluster-60288.341704,Cluster-60288.326652,Cluster-60288.175425,Cluster-60288.225651,Cluster-60288.203740,Cluster-60288.74678,Cluster-60288.219185,Cluster-60288.212438,Cluster-60288.195942,Cluster-60288.217904,Cluster-60288.217609,Cluster-60288.233371,Cluster-60288.265556,Cluster-60288.204600,Cluster-60288.25323,Cluster-60…
ster-60288.168163,Cluster-60288.183270,Cluster-60288.167429,Cluster-60288.317249,Cluster-60288.219420,Cluster-60288.97618,Cluster-60288.248164,Cluster-60288.226097,Cluster-60288.157113,Cluster-60288.302825,Cluster-60288.194830,Cluster-60288.219286,Cluster-60288.286905,Cluster-60288.226360,Cluster-60288.216714,Cluster-60288.229328,Cluster-60288.267785,Cluster-60288.206793,Cluster-60288.219160,Clus…
GO:0016491	oxidoreductase activity	molecular_function	1.1524e-92	3.4935e-89	1361	9009	14671	176156	Cluster-60288.253975,Cluster-60288.216995,Cluster-60288.153959,Cluster-60288.252250,Cluster-60288.239646,Cluster-60288.198392,Cluster-60288.219240,Cluster-60288.208729,Cluster-60288.116026,Cluster-60288.269213,Cluster-60288.216352,Cluster-60288.209186,Cluster-60288.232982,Cluster-60288.223965,Cluster-60288.225926,Cluster-60288.222230,Cluster-60288.226433,Cluster-60288.197299,Cluster-60288.276066,…
GO:0055114	oxidation-reduction process	biological_process	1.1405e-90	2.305e-87	1362	9009	14824	176156	Cluster-60288.218756,Cluster-60288.201079,Cluster-60288.224689,Cluster-60288.209841,Cluster-60288.199377,Cluster-60288.72109,Cluster-60288.110223,Cluster-60288.296211,Cluster-16729.0,Cluster-60288.237756,Cluster-60288.98209,Cluster-60288.224735,Cluster-60288.293163,Cluster-60288.229190,Cluster-60288.332664,Cluster-60288.204600,Cluster-60288.237053,Cluster-60288.233371,Cluster-60288.106727,Cluster…
GO:0008152	metabolic process	biological_process	7.9866e-67	1.2106e-63	5644	9009	93018	176156	Cluster-60288.272044,Cluster-60288.232172,Cluster-60288.334520,Cluster-60288.221792,Cluster-60288.254482,Cluster-60288.185088,Cluster-60288.268166,Cluster-60288.190462,Cluster-60288.275464,Cluster-60288.193061,Cluster-60288.226481,Cluster-60288.215078,Cluster-60288.193329,Cluster-60288.175568,Cluster-60288.378891,Cluster-60288.154997,Cluster-60288.223495,Cluster-60288.222759,Cluster-60288.149465,…
uster-60288.241956,Cluster-60288.239573,Cluster-60288.139906,Cluster-60288.379739,Cluster-60288.235854,Cluster-60288.197477,Cluster-60288.193287,Cluster-60288.238814,Cluster-60288.231427,Cluster-60288.275205,Cluster-60288.172121,Cluster-60288.196893,Cluster-60288.235018,Cluster-60288.199614,Cluster-60288.197647,Cluster-60288.96924,Cluster-60288.191396,Cluster-60288.227952,Cluster-60288.223579,Clu…
0288.244243,Cluster-60288.218308,Cluster-60288.127906,Cluster-60288.315635,Cluster-60288.257720,Cluster-60288.204416,Cluster-60288.224887,Cluster-60288.200356,Cluster-60288.384701,Cluster-60288.269230,Cluster-60288.72995,Cluster-60288.279691,Cluster-60288.229912,Cluster-60288.15143,Cluster-60288.230412,Cluster-60288.135189,Cluster-60288.205337,Cluster-60288.222829,Cluster-60288.236673,Cluster-602…
02,Cluster-60288.396180,Cluster-60288.235214,Cluster-60288.217930,Cluster-60288.307770,Cluster-60288.200879,Cluster-60288.162960,Cluster-60288.193225,Cluster-60288.259000,Cluster-60288.212433,Cluster-60288.161633,Cluster-60288.251755,Cluster-60288.212571,Cluster-60288.221624,Cluster-60288.293609,Cluster-60288.252017,Cluster-60288.201143,Cluster-60288.226603,Cluster-60288.216352,Cluster-60288.2564…
GO:0044710	single-organism metabolic process	biological_process	4.8117e-64	5.8347e-61	2749	9009	38920	176156	Cluster-60288.207078,Cluster-60288.223888,Cluster-60288.188230,Cluster-60288.283694,Cluster-60288.148676,Cluster-60288.110346,Cluster-60288.195930,Cluster-60288.198329,Cluster-60288.56766,Cluster-60288.219490,Cluster-60288.198314,Cluster-60288.262087,Cluster-60288.230440,Cluster-60288.172223,Cluster-60288.196743,Cluster-60288.221784,Cluster-60288.288073,Cluster-60288.317730,Cluster-60288.188213,C…
0288.115929,Cluster-60288.291612,Cluster-60288.253092,Cluster-60288.214767,Cluster-60288.207191,Cluster-60288.217052,Cluster-60288.88970,Cluster-60288.184716,Cluster-60288.213930,Cluster-60288.302788,Cluster-60288.138798,Cluster-60288.201321,Cluster-60288.234658,Cluster-60288.230658,Cluster-60288.271978,Cluster-60288.215075,Cluster-60288.341892,Cluster-60288.225132,Cluster-60288.240233,Cluster-60…
GO:0020037	heme binding	molecular_function	4.2939e-49	4.339e-46	324	9009	2511	176156	Cluster-60288.253290,Cluster-60288.229307,Cluster-60288.223735,Cluster-60288.222878,Cluster-60288.319261,Cluster-60288.222338,Cluster-60288.109425,Cluster-60288.221751,Cluster-60288.128130,Cluster-60288.203519,Cluster-60288.231607,Cluster-60288.202289,Cluster-60288.333927,Cluster-60288.98616,Cluster-60288.198582,Cluster-60288.238539,Cluster-60288.182163,Cluster-60288.160677,Cluster-60288.164017,C…
GO:0046906	tetrapyrrole binding	molecular_function	8.7362e-49	6.6209e-46	330	9009	2587	176156	Cluster-60288.232186,Cluster-60288.324292,Cluster-60288.131930,Cluster-60288.334289,Cluster-60288.225978,Cluster-60288.207830,Cluster-60288.299182,Cluster-60288.220347,Cluster-60288.201041,Cluster-60288.214093,Cluster-60288.230044,Cluster-60288.243576,Cluster-60288.217268,Cluster-60288.257338,Cluster-60288.125367,Cluster-60288.182292,Cluster-60288.295232,Cluster-60288.226418,Cluster-60288.193935,…
GO:0016705	oxidoreductase activity, acting on paired donors, with incorporation or reduction of molecular oxygen	molecular_function	3.1415e-43	2.1163e-40	304	9009	2375	176156	Cluster-60288.225250,Cluster-60288.188671,Cluster-60288.209746,Cluster-60288.276849,Cluster-60288.227110,Cluster-60288.209319,Cluster-60288.237194,Cluster-60288.23457,Cluster-60288.139478,Cluster-60288.219338,Cluster-60288.104891,Cluster-60288.217516,Cluster-60288.227088,Cluster-60288.132614,Cluster-60288.397734,Cluster-60288.40533,Cluster-60288.178808,Cluster-60288.400265,Cluster-60288.212192,Cl…
GO:0005506	iron ion binding	molecular_function	4.1234e-40	2.5e-37	286	9009	2270	176156	Cluster-60288.216315,Cluster-60288.209664,Cluster-60288.388248,Cluster-60288.209752,Cluster-60288.204600,Cluster-60288.288245,Cluster-60288.190511,Cluster-60288.243378,Cluster-60288.160277,Cluster-60288.268868,Cluster-60288.221280,Cluster-60288.193937,Cluster-60288.159203,Cluster-60288.209415,Cluster-60288.209743,Cluster-60288.241393,Cluster-60288.49776,Cluster-60288.235830,Cluster-60288.301435,C…
GO:0015979	photosynthesis	biological_process	4.5779e-39	2.5233e-36	244	9009	1872	176156	Cluster-60288.137840,Cluster-60288.225620,Cluster-60288.209186,Cluster-60288.227114,Cluster-60288.233552,Cluster-60288.114375,Cluster-60288.221154,Cluster-60288.203024,Cluster-60288.343908,Cluster-60288.212037,Cluster-60288.238080,Cluster-60288.275090,Cluster-60288.180253,Cluster-60288.219887,Cluster-60288.204882,Cluster-60288.202275,Cluster-60288.389650,Cluster-60288.305356,Cluster-60288.192943,…
GO:0044699	single-organism process	biological_process	1.0666e-35	5.3889e-33	4168	9009	67899	176156	Cluster-60288.224467,Cluster-60288.239808,Cluster-60288.223735,Cluster-60288.218190,Cluster-60288.163961,Cluster-60288.216001,Cluster-60288.215892,Cluster-60288.249297,Cluster-60288.231734,Cluster-60288.244304,Cluster-60288.231607,Cluster-60288.203185,Cluster-60288.208333,Cluster-60288.234941,Cluster-60288.195124,Cluster-60288.224872,Cluster-60288.263673,Cluster-60288.221053,Cluster-60288.329456,…
ster-60288.224880,Cluster-60288.216734,Cluster-60288.204601,Cluster-60288.341128,Cluster-60288.252153,Cluster-60288.249127,Cluster-60288.298321,Cluster-60288.257398,Cluster-60288.224318,Cluster-60288.260110,Cluster-60288.237418,Cluster-60288.227781,Cluster-60288.255325,Cluster-60288.190480,Cluster-60288.378067,Cluster-60288.229453,Cluster-60288.152374,Cluster-60288.12321,Cluster-60288.230018,Clus…
1,Cluster-60288.181038,Cluster-60288.210765,Cluster-60288.224895,Cluster-60288.223627,Cluster-60288.127033,Cluster-60288.210820,Cluster-60288.27545,Cluster-60288.224041,Cluster-60288.167577,Cluster-60288.232428,Cluster-60288.193295,Cluster-60288.197039,Cluster-60288.226343,Cluster-60288.255938,Cluster-60288.110862,Cluster-60288.131833,Cluster-60288.261977,Cluster-60288.315336,Cluster-60288.244836…
GO:0034357	photosynthetic membrane	cellular_component	6.3038e-33	2.94e-30	198	9009	1511	176156	Cluster-60288.120146,Cluster-60288.234786,Cluster-60288.288947,Cluster-60288.235088,Cluster-60288.127905,Cluster-60288.240570,Cluster-60288.233936,Cluster-60288.206355,Cluster-60288.226545,Cluster-60288.221674,Cluster-60288.266017,Cluster-60288.229221,Cluster-60288.222386,Cluster-60288.190806,Cluster-60288.84568,Cluster-60288.104969,Cluster-60288.244698,Cluster-60288.276833,Cluster-60288.137534,C…
GO:0009521	photosystem	cellular_component	1.0289e-31	4.4558e-29	182	9009	1345	176156	Cluster-60288.242928,Cluster-60288.12321,Cluster-60288.391871,Cluster-60288.221021,Cluster-60288.247038,Cluster-60288.223815,Cluster-60288.237941,Cluster-60288.178132,Cluster-60288.108264,Cluster-60288.110314,Cluster-60288.63102,Cluster-60288.379739,Cluster-60288.127906,Cluster-60288.206783,Cluster-60288.218207,Cluster-60288.239197,Cluster-60288.301676,Cluster-60288.162776,Cluster-60288.328423,Cl…
GO:0009579	thylakoid	cellular_component	1.8934e-31	7.6533e-29	213	9009	1734	176156	Cluster-60288.333816,Cluster-60288.19024,Cluster-60288.212036,Cluster-60288.222952,Cluster-60288.239199,Cluster-60288.188853,Cluster-60288.183694,Cluster-60288.144718,Cluster-60288.210837,Cluster-60288.226404,Cluster-60288.253093,Cluster-60288.217739,Cluster-60288.229279,Cluster-60288.319823,Cluster-60288.215583,Cluster-60288.190806,Cluster-60288.104969,Cluster-60288.84568,Cluster-60288.244698,Cl…
GO:0042651	thylakoid membrane	cellular_component	2.2636e-30	8.0729e-28	94	9009	464	176156	Cluster-60288.53116,Cluster-60288.63102,Cluster-60288.110314,Cluster-60288.108264,Cluster-60288.246722,Cluster-60288.223691,Cluster-60288.233817,Cluster-60288.178132,Cluster-60288.140993,Cluster-60288.237941,Cluster-60288.225767,Cluster-60288.239730,Cluster-60288.269193,Cluster-60288.230237,Cluster-60288.247038,Cluster-60288.221409,Cluster-60288.250875,Cluster-60288.227906,Cluster-60288.217106,Cl…
GO:0044436	thylakoid part	cellular_component	3.4353e-30	1.1571e-27	209	9009	1720	176156	Cluster-60288.219574,Cluster-60288.221144,Cluster-60288.84566,Cluster-60288.80986,Cluster-60288.223835,Cluster-60288.84565,Cluster-60288.229770,Cluster-60288.222939,Cluster-60288.219713,Cluster-60288.207575,Cluster-60288.312964,Cluster-60288.113192,Cluster-60288.197816,Cluster-60288.187169,Cluster-60288.226795,Cluster-60288.247009,Cluster-60288.247040,Cluster-60288.223484,Cluster-60288.213678,Clu…
GO:0048037	cofactor binding	molecular_function	2.3086e-27	7.367e-25	439	9009	4700	176156	Cluster-60288.215362,Cluster-60288.121053,Cluster-60288.263557,Cluster-60288.193255,Cluster-60288.163728,Cluster-60288.221617,Cluster-60288.254482,Cluster-60288.95273,Cluster-60288.201079,Cluster-60288.199046,Cluster-60288.209841,Cluster-60288.228001,Cluster-60288.230246,Cluster-60288.284829,Cluster-60288.207371,Cluster-60288.291667,Cluster-60288.192596,Cluster-60288.226317,Cluster-60288.255327,C…
GO:0009654	photosystem II oxygen evolving complex	cellular_component	4.9716e-27	1.5072e-24	66	9009	260	176156	Cluster-60288.244698,Cluster-60288.223377,Cluster-60288.84568,Cluster-60288.104969,Cluster-60288.190806,Cluster-60288.343289,Cluster-60288.137534,Cluster-60288.211863,Cluster-60288.187169,Cluster-60288.247009,Cluster-60288.223484,Cluster-60288.120146,Cluster-60288.207575,Cluster-60288.127905,Cluster-60288.113192,Cluster-60288.84566,Cluster-60288.229221,Cluster-60288.221674,Cluster-60288.84565,Clu…
GO:0050662	coenzyme binding	molecular_function	9.6111e-26	2.7748e-23	373	9009	3874	176156	Cluster-60288.328456,Cluster-60288.174852,Cluster-60288.177982,Cluster-60288.234456,Cluster-60288.105608,Cluster-60288.221230,Cluster-60288.234824,Cluster-60288.218947,Cluster-60288.265704,Cluster-60288.173131,Cluster-60288.222916,Cluster-60288.225922,Cluster-60288.237053,Cluster-60288.318083,Cluster-60288.233737,Cluster-60288.219185,Cluster-60288.243077,Cluster-60288.187188,Cluster-60288.224685,…
GO:0016758	transferase activity, transferring hexosyl groups	molecular_function	1.2496e-24	3.4438e-22	284	9009	2786	176156	Cluster-60288.253762,Cluster-60288.286905,Cluster-60288.276834,Cluster-60288.239909,Cluster-60288.254981,Cluster-60288.311828,Cluster-60288.339281,Cluster-60288.169373,Cluster-60288.266594,Cluster-60288.194830,Cluster-60288.264374,Cluster-60288.94111,Cluster-60288.294447,Cluster-60288.225536,Cluster-60288.218808,Cluster-60288.156761,Cluster-60288.245934,Cluster-60288.169797,Cluster-60288.88380,Cl…
GO:0009765	photosynthesis, light harvesting	biological_process	1.7688e-24	4.6626e-22	19	9009	24	176156	Cluster-60288.180451,Cluster-60288.225792,Cluster-60288.228172,Cluster-60288.224615,Cluster-60288.181300,Cluster-60288.239736,Cluster-60288.231137,Cluster-60288.232586,Cluster-60288.224617,Cluster-60288.208999,Cluster-60288.197480,Cluster-60288.180690,Cluster-60288.199887,Cluster-60288.305356,Cluster-60288.202638,Cluster-60288.227815,Cluster-60288.239730,Cluster-60288.389650,Cluster-60288.247114
GO:0015976	carbon utilization	biological_process	4.7236e-24	1.1933e-21	109	9009	724	176156	Cluster-60288.225400,Cluster-60288.199323,Cluster-60288.225406,Cluster-60288.218298,Cluster-60288.250939,Cluster-60288.37627,Cluster-60288.37628,Cluster-60288.204820,Cluster-60288.224115,Cluster-60288.220074,Cluster-60288.222204,Cluster-60288.291535,Cluster-60288.228043,Cluster-60288.139653,Cluster-60288.223806,Cluster-60288.211926,Cluster-60288.219658,Cluster-60288.105377,Cluster-60288.195066,Cl…
GO:0016757	transferase activity, transferring glycosyl groups	molecular_function	1.5648e-22	3.7949e-20	358	9009	3879	176156	Cluster-60288.249995,Cluster-60288.235002,Cluster-60288.239910,Cluster-60288.213897,Cluster-60288.276652,Cluster-60288.187331,Cluster-60288.247619,Cluster-60288.234827,Cluster-60288.213894,Cluster-60288.94541,Cluster-60288.38918,Cluster-60288.211203,Cluster-60288.229417,Cluster-60288.35850,Cluster-60288.333816,Cluster-60288.294445,Cluster-60288.271620,Cluster-60288.231361,Cluster-60288.220232,Clu…
GO:0016209	antioxidant activity	molecular_function	2.8346e-20	6.6101e-18	142	9009	1178	176156	Cluster-60288.210618,Cluster-60288.217609,Cluster-60288.238916,Cluster-60288.246457,Cluster-60288.233371,Cluster-60288.146690,Cluster-60288.303774,Cluster-60288.222335,Cluster-60288.233124,Cluster-60288.232072,Cluster-60288.208108,Cluster-60288.228040,Cluster-60288.255080,Cluster-60288.247340,Cluster-60288.229486,Cluster-60288.236562,Cluster-60288.110223,Cluster-60288.218756,Cluster-60288.343822,…
GO:0016740	transferase activity	molecular_function	6.9473e-20	1.5601e-17	1872	9009	28670	176156	Cluster-60288.230343,Cluster-60288.310778,Cluster-60288.220242,Cluster-60288.162072,Cluster-60288.213573,Cluster-60288.400266,Cluster-60288.218560,Cluster-60288.216098,Cluster-60288.276264,Cluster-60288.229344,Cluster-60288.163892,Cluster-60288.223546,Cluster-60288.160045,Cluster-60288.220857,Cluster-60288.295579,Cluster-60288.222354,Cluster-60288.393602,Cluster-60288.363652,Cluster-60288.394586,…
8.239913,Cluster-60288.204318,Cluster-60288.235369,Cluster-60288.40760,Cluster-60288.196794,Cluster-60288.246062,Cluster-60288.219094,Cluster-60288.194693,Cluster-60288.233634,Cluster-60288.140831,Cluster-60288.109273,Cluster-60288.399656,Cluster-60288.197190,Cluster-60288.249425,Cluster-60288.218912,Cluster-60288.238115,Cluster-60288.177762,Cluster-60288.213564,Cluster-60288.256695,Cluster-60288…
GO:0006081	cellular aldehyde metabolic process	biological_process	2.8263e-19	6.12e-17	149	9009	1295	176156	Cluster-60288.211926,Cluster-60288.241491,Cluster-60288.266403,Cluster-60288.225750,Cluster-60288.225926,Cluster-60288.163730,Cluster-60288.368557,Cluster-60288.163731,Cluster-60288.250939,Cluster-60288.263668,Cluster-60288.37627,Cluster-60288.220074,Cluster-60288.224115,Cluster-60288.204820,Cluster-60288.107598,Cluster-60288.189406,Cluster-60288.232631,Cluster-60288.235709,Cluster-60288.228311,C…
GO:0009523	photosystem II	cellular_component	3.3876e-19	7.0825e-17	127	9009	1031	176156	Cluster-60288.84566,Cluster-60288.219574,Cluster-60288.233936,Cluster-60288.240570,Cluster-60288.84565,Cluster-60288.226545,Cluster-60288.206355,Cluster-60288.221674,Cluster-60288.229221,Cluster-60288.120146,Cluster-60288.229770,Cluster-60288.234786,Cluster-60288.113192,Cluster-60288.312964,Cluster-60288.127905,Cluster-60288.207575,Cluster-60288.247009,Cluster-60288.216240,Cluster-60288.187169,Cl…
GO:0019318	hexose metabolic process	biological_process	3.7699e-19	7.619e-17	179	9009	1689	176156	Cluster-60288.246218,Cluster-60288.199324,Cluster-60288.220661,Cluster-60288.197567,Cluster-60288.240207,Cluster-60288.302786,Cluster-60288.218851,Cluster-60288.200037,Cluster-60288.225393,Cluster-60288.224852,Cluster-60288.228843,Cluster-60288.219746,Cluster-60288.238794,Cluster-60288.211433,Cluster-60288.215879,Cluster-60288.235646,Cluster-60288.209127,Cluster-60288.196890,Cluster-60288.287529,…
GO:0006006	glucose metabolic process	biological_process	6.5575e-19	1.2825e-16	128	9009	1076	176156	Cluster-60288.291535,Cluster-60288.160466,Cluster-60288.150693,Cluster-60288.199323,Cluster-60288.287167,Cluster-60288.195066,Cluster-60288.182012,Cluster-60288.225536,Cluster-60288.228043,Cluster-60288.163728,Cluster-60288.182129,Cluster-60288.223806,Cluster-60288.139653,Cluster-60288.225393,Cluster-60288.228843,Cluster-60288.200037,Cluster-60288.197567,Cluster-60288.220661,Cluster-60288.240207,…
GO:0019362	pyridine nucleotide metabolic process	biological_process	7.6834e-19	1.4558e-16	165	9009	1499	176156	Cluster-60288.207155,Cluster-60288.192038,Cluster-60288.239134,Cluster-60288.210063,Cluster-60288.222451,Cluster-60288.166538,Cluster-60288.277556,Cluster-60288.222206,Cluster-60288.253272,Cluster-60288.163734,Cluster-60288.222704,Cluster-60288.240704,Cluster-60288.223579,Cluster-60288.224117,Cluster-60288.261184,Cluster-60288.139656,Cluster-60288.272414,Cluster-60288.280602,Cluster-60288.258009,…
GO:0032787	monocarboxylic acid metabolic process	biological_process	7.9769e-19	1.4656e-16	342	9009	4001	176156	Cluster-60288.314277,Cluster-60288.219619,Cluster-60288.227355,Cluster-60288.273478,Cluster-60288.328731,Cluster-60288.222010,Cluster-60288.218302,Cluster-60288.328730,Cluster-60288.215152,Cluster-60288.219975,Cluster-60288.36614,Cluster-60288.228311,Cluster-60288.181857,Cluster-60288.233462,Cluster-60288.277540,Cluster-60288.218190,Cluster-60288.235854,Cluster-60288.273835,Cluster-60288.192706,C…
GO:0005975	carbohydrate metabolic process	biological_process	9.7208e-19	1.7334e-16	656	9009	8801	176156	Cluster-60288.169492,Cluster-60288.34987,Cluster-60288.213413,Cluster-60288.236199,Cluster-60288.257602,Cluster-60288.170131,Cluster-60288.260812,Cluster-60288.137888,Cluster-60288.239934,Cluster-60288.260636,Cluster-60288.184716,Cluster-60288.88970,Cluster-60288.161629,Cluster-60288.207191,Cluster-60288.219655,Cluster-60288.194742,Cluster-60288.302788,Cluster-60288.275981,Cluster-60288.184769,Cl…
GO:0051186	cofactor metabolic process	biological_process	1.1328e-18	1.9623e-16	396	9009	4710	176156	Cluster-60288.160776,Cluster-60288.215233,Cluster-60288.223888,Cluster-60288.279639,Cluster-60288.89295,Cluster-60288.193206,Cluster-60288.385490,Cluster-60288.209781,Cluster-60288.229519,Cluster-60288.172223,Cluster-60288.189538,Cluster-60288.37619,Cluster-60288.210900,Cluster-60288.247628,Cluster-60288.210765,Cluster-60288.258762,Cluster-60288.145551,Cluster-60288.37618,Cluster-60288.172431,Clu…
GO:0009522	photosystem I	cellular_component	1.1874e-18	1.9997e-16	57	9009	287	176156	Cluster-60288.219712,Cluster-60288.183694,Cluster-60288.180920,Cluster-60288.144718,Cluster-60288.202275,Cluster-60288.246428,Cluster-60288.180253,Cluster-60288.112633,Cluster-60288.237612,Cluster-60288.202276,Cluster-60288.333816,Cluster-60288.247039,Cluster-60288.223962,Cluster-60288.343908,Cluster-60288.227114,Cluster-60288.351533,Cluster-60288.209186,Cluster-60288.266016,Cluster-60288.229279,…
GO:0046496	nicotinamide nucleotide metabolic process	biological_process	1.7429e-18	2.856e-16	162	9009	1472	176156	Cluster-60288.105377,Cluster-60288.241491,Cluster-60288.220571,Cluster-60288.211926,Cluster-60288.92639,Cluster-60288.218308,Cluster-60288.225750,Cluster-60288.266403,Cluster-60288.250939,Cluster-60288.163731,Cluster-60288.218298,Cluster-60288.163730,Cluster-60288.225926,Cluster-60288.226603,Cluster-60288.155927,Cluster-60288.232631,Cluster-60288.189406,Cluster-60288.204820,Cluster-60288.224115,C…
GO:0005996	monosaccharide metabolic process	biological_process	1.8186e-18	2.9016e-16	182	9009	1755	176156	Cluster-60288.218856,Cluster-60288.163734,Cluster-60288.222704,Cluster-60288.218852,Cluster-60288.305352,Cluster-60288.224117,Cluster-60288.324720,Cluster-60288.192038,Cluster-60288.207155,Cluster-60288.212268,Cluster-60288.255518,Cluster-60288.151398,Cluster-60288.222648,Cluster-60288.225399,Cluster-60288.222451,Cluster-60288.216660,Cluster-60288.229111,Cluster-60288.253272,Cluster-60288.232902,…
GO:0006082	organic acid metabolic process	biological_process	5.3045e-17	8.2465e-15	705	9009	9915	176156	Cluster-60288.244251,Cluster-60288.235436,Cluster-60288.139653,Cluster-60288.239201,Cluster-60288.236315,Cluster-60288.225923,Cluster-60288.26592,Cluster-60288.182129,Cluster-60288.58958,Cluster-60288.222402,Cluster-60288.218065,Cluster-60288.389718,Cluster-60288.225397,Cluster-60288.241278,Cluster-60288.273942,Cluster-60288.199323,Cluster-60288.272242,Cluster-60288.258452,Cluster-60288.225847,Cl…
GO:0072524	pyridine-containing compound metabolic process	biological_process	5.9824e-17	9.0679e-15	174	9009	1690	176156	Cluster-60288.209678,Cluster-60288.37618,Cluster-60288.210902,Cluster-60288.215247,Cluster-60288.247625,Cluster-60288.235995,Cluster-60288.224318,Cluster-60288.317092,Cluster-60288.218297,Cluster-60288.297602,Cluster-60288.210900,Cluster-60288.37619,Cluster-60288.88970,Cluster-60288.184716,Cluster-60288.247628,Cluster-60288.277984,Cluster-60288.256898,Cluster-60288.194742,Cluster-60288.287166,Clu…
GO:0006732	coenzyme metabolic process	biological_process	6.8445e-17	1.0122e-14	325	9009	3803	176156	Cluster-60288.274109,Cluster-60288.222984,Cluster-60288.287529,Cluster-60288.228581,Cluster-60288.209127,Cluster-60288.220916,Cluster-60288.305078,Cluster-60288.235646,Cluster-60288.191581,Cluster-60288.220573,Cluster-60288.307007,Cluster-60288.236863,Cluster-60288.228165,Cluster-60288.159629,Cluster-60288.274516,Cluster-60288.220661,Cluster-60288.197567,Cluster-60288.248002,Cluster-60288.231849,…
GO:0009507	chloroplast	cellular_component	1.3447e-16	1.9411e-14	81	9009	616	176156	Cluster-60288.197480,Cluster-60288.221163,Cluster-60288.225174,Cluster-60288.870,Cluster-60288.19024,Cluster-60288.190015,Cluster-60288.219617,Cluster-60288.270519,Cluster-60288.167287,Cluster-60288.227815,Cluster-60288.337193,Cluster-60288.211654,Cluster-60288.225792,Cluster-60288.207096,Cluster-60288.226066,Cluster-60288.221279,Cluster-60288.239736,Cluster-60288.224617,Cluster-60288.34049,Clust…
GO:0046537	2,3-bisphosphoglycerate-independent phosphoglycerate mutase activity	molecular_function	1.503e-16	2.1193e-14	17	9009	30	176156	Cluster-60288.202638,Cluster-60288.197477,Cluster-60288.181301,Cluster-60288.202637,Cluster-60288.212268,Cluster-60288.231501,Cluster-60288.227815,Cluster-60288.305352,Cluster-60288.150693,Cluster-60288.182037,Cluster-60288.170131,Cluster-60288.166080,Cluster-60288.182012,Cluster-60288.225535,Cluster-60288.225536,Cluster-60288.231058,Cluster-60288.232583
GO:0043436	oxoacid metabolic process	biological_process	2.2977e-16	3.1661e-14	699	9009	9884	176156	Cluster-60288.331819,Cluster-60288.204756,Cluster-60288.132106,Cluster-60288.267975,Cluster-60288.232431,Cluster-60288.224117,Cluster-60288.223579,Cluster-60288.203985,Cluster-60288.232432,Cluster-60288.271046,Cluster-60288.272414,Cluster-60288.297618,Cluster-60288.198712,Cluster-60288.94692,Cluster-60288.164274,Cluster-60288.236267,Cluster-60288.129007,Cluster-60288.104354,Cluster-60288.196794,C…
GO:0044711	single-organism biosynthetic process	biological_process	3.3653e-16	4.5341e-14	840	9009	12107	176156	Cluster-60288.252280,Cluster-60288.226177,Cluster-60288.206061,Cluster-60288.34983,Cluster-60288.270433,Cluster-60288.283030,Cluster-60288.201075,Cluster-60288.220897,Cluster-60288.206062,Cluster-60288.204936,Cluster-60288.234635,Cluster-60288.271865,Cluster-60288.220747,Cluster-60288.232346,Cluster-60288.326578,Cluster-60288.223328,Cluster-60288.119412,Cluster-60288.233089,Cluster-60288.240631,C…
GO:0006098	pentose-phosphate shunt	biological_process	3.5967e-16	4.7406e-14	111	9009	932	176156	Cluster-60288.139653,Cluster-60288.241491,Cluster-60288.211926,Cluster-60288.223806,Cluster-60288.163728,Cluster-60288.228043,Cluster-60288.221617,Cluster-60288.182129,Cluster-60288.225923,Cluster-60288.225750,Cluster-60288.266403,Cluster-60288.287167,Cluster-60288.250939,Cluster-60288.163731,Cluster-60288.163730,Cluster-60288.225926,Cluster-60288.232631,Cluster-60288.189406,Cluster-60288.291535,…
GO:0009538	photosystem I reaction center	cellular_component	4.0321e-16	5.2014e-14	28	9009	93	176156	Cluster-60288.202276,Cluster-60288.223962,Cluster-60288.219705,Cluster-60288.219706,Cluster-60288.209186,Cluster-60288.183694,Cluster-60288.180920,Cluster-60288.254027,Cluster-60288.391592,Cluster-60288.202275,Cluster-60288.144718,Cluster-60288.246428,Cluster-60288.112633,Cluster-60288.237612,Cluster-60288.223815,Cluster-60288.391871,Cluster-60288.221737,Cluster-60288.221021,Cluster-60288.223990,…
GO:0044281	small molecule metabolic process	biological_process	4.5765e-16	5.7806e-14	1185	9009	18140	176156	Cluster-60288.211271,Cluster-60288.220939,Cluster-60288.181176,Cluster-60288.230441,Cluster-60288.241747,Cluster-60288.235037,Cluster-60288.136506,Cluster-60288.272546,Cluster-60288.164943,Cluster-60288.195126,Cluster-60288.214611,Cluster-60288.220073,Cluster-60288.232768,Cluster-60288.148656,Cluster-60288.172378,Cluster-60288.232544,Cluster-60288.278062,Cluster-60288.272104,Cluster-60288.224398,…
GO:0051156	glucose 6-phosphate metabolic process	biological_process	6.1709e-16	7.6355e-14	111	9009	940	176156	Cluster-60288.228311,Cluster-60288.235709,Cluster-60288.238794,Cluster-60288.231734,Cluster-60288.219946,Cluster-60288.238677,Cluster-60288.274109,Cluster-60288.273478,Cluster-60288.233012,Cluster-60288.196890,Cluster-60288.211711,Cluster-60288.220661,Cluster-60288.197567,Cluster-60288.220666,Cluster-60288.248002,Cluster-60288.240706,Cluster-60288.307007,Cluster-60288.225922,Cluster-60288.105608,…
GO:0019682	glyceraldehyde-3-phosphate metabolic process	biological_process	7.7375e-16	9.3825e-14	112	9009	955	176156	Cluster-60288.247628,Cluster-60288.277984,Cluster-60288.237255,Cluster-60288.184716,Cluster-60288.210900,Cluster-60288.37619,Cluster-60288.287166,Cluster-60288.286894,Cluster-60288.194742,Cluster-60288.210902,Cluster-60288.245554,Cluster-60288.253669,Cluster-60288.209678,Cluster-60288.37618,Cluster-60288.139656,Cluster-60288.272414,Cluster-60288.297602,Cluster-60288.224318,Cluster-60288.317092,Cl…
GO:0019752	carboxylic acid metabolic process	biological_process	1.0504e-15	1.2487e-13	684	9009	9722	176156	Cluster-60288.328730,Cluster-60288.301100,Cluster-60288.218302,Cluster-60288.222010,Cluster-60288.198735,Cluster-60288.314277,Cluster-60288.228311,Cluster-60288.181857,Cluster-60288.36614,Cluster-60288.219975,Cluster-60288.192706,Cluster-60288.220925,Cluster-60288.235854,Cluster-60288.273835,Cluster-60288.203082,Cluster-60288.244462,Cluster-60288.277540,Cluster-60288.224487,Cluster-60288.232362,C…
GO:0006739	NADP metabolic process	biological_process	1.1759e-15	1.3711e-13	115	9009	986	176156	Cluster-60288.276003,Cluster-60288.217930,Cluster-60288.219947,Cluster-60288.238676,Cluster-60288.220073,Cluster-60288.237760,Cluster-60288.223077,Cluster-60288.200035,Cluster-60288.195372,Cluster-60288.37623,Cluster-60288.254370,Cluster-60288.261432,Cluster-60288.268211,Cluster-60288.212015,Cluster-60288.37625,Cluster-60288.237059,Cluster-60288.222285,Cluster-60288.223974,Cluster-60288.318037,Cl…
GO:0006629	lipid metabolic process	biological_process	5.324e-15	6.0905e-13	513	9009	6683	176156	Cluster-60288.229417,Cluster-60288.204423,Cluster-60288.325332,Cluster-60288.218856,Cluster-60288.181511,Cluster-60288.218852,Cluster-60288.231845,Cluster-60288.216660,Cluster-60288.238513,Cluster-60288.276238,Cluster-60288.188463,Cluster-60288.215766,Cluster-60288.211085,Cluster-60288.180461,Cluster-60288.216966,Cluster-60288.211429,Cluster-60288.183193,Cluster-60288.211687,Cluster-60288.88394,C…
GO:0071949	FAD binding	molecular_function	5.4973e-15	6.1722e-13	80	9009	557	176156	Cluster-60288.251936,Cluster-60288.2753,Cluster-60288.209503,Cluster-60288.252021,Cluster-60288.224398,Cluster-60288.207673,Cluster-60288.225949,Cluster-60288.224684,Cluster-60288.225947,Cluster-60288.227110,Cluster-60288.190245,Cluster-60288.397734,Cluster-60288.208058,Cluster-60288.271392,Cluster-60288.224886,Cluster-60288.222586,Cluster-60288.217516,Cluster-60288.225642,Cluster-60288.227015,Cl…
GO:0006118	obsolete electron transport	biological_process	7.4894e-15	8.2561e-13	199	9009	2172	176156	Cluster-60288.422,Cluster-60288.205729,Cluster-60288.213441,Cluster-60288.274425,Cluster-60288.226881,Cluster-60288.224278,Cluster-60288.268211,Cluster-60288.293342,Cluster-60288.253045,Cluster-60288.275466,Cluster-60288.235245,Cluster-60288.30542,Cluster-60288.215008,Cluster-60288.39319,Cluster-60288.228221,Cluster-60288.210349,Cluster-60288.230660,Cluster-60288.248908,Cluster-60288.202160,Clust…
GO:0016052	carbohydrate catabolic process	biological_process	8.7262e-15	9.4476e-13	124	9009	1132	176156	Cluster-60288.217790,Cluster-60288.219935,Cluster-60288.236378,Cluster-60288.223974,Cluster-60288.222389,Cluster-60288.221144,Cluster-60288.272391,Cluster-60288.200035,Cluster-60288.216098,Cluster-60288.204355,Cluster-60288.231058,Cluster-60288.212015,Cluster-60288.259000,Cluster-60288.268211,Cluster-60288.261432,Cluster-60288.254370,Cluster-60288.303065,Cluster-60288.231501,Cluster-60288.218958,…
GO:0044723	single-organism carbohydrate metabolic process	biological_process	9.0043e-15	9.5777e-13	403	9009	5176	176156	Cluster-60288.210802,Cluster-60288.232583,Cluster-60288.247628,Cluster-60288.210900,Cluster-60288.221808,Cluster-60288.215701,Cluster-60288.168973,Cluster-60288.247625,Cluster-60288.224318,Cluster-60288.182037,Cluster-60288.215233,Cluster-60288.283694,Cluster-60288.279639,Cluster-60288.148964,Cluster-60288.248732,Cluster-60288.60473,Cluster-60288.200474,Cluster-60288.213470,Cluster-60288.265126,C…
GO:0006733	oxidoreduction coenzyme metabolic process	biological_process	1.21e-14	1.2648e-12	186	9009	1971	176156	Cluster-60288.200037,Cluster-60288.106727,Cluster-60288.105608,Cluster-60288.225922,Cluster-60288.307007,Cluster-60288.248002,Cluster-60288.199324,Cluster-60288.254557,Cluster-60288.302748,Cluster-60288.240207,Cluster-60288.197567,Cluster-60288.220661,Cluster-60288.222347,Cluster-60288.228581,Cluster-60288.196890,Cluster-60288.287529,Cluster-60288.209127,Cluster-60288.233012,Cluster-60288.274109,…
GO:0044724	single-organism carbohydrate catabolic process	biological_process	2.0192e-14	2.075e-12	105	9009	917	176156	Cluster-60288.197477,Cluster-60288.266931,Cluster-60288.220747,Cluster-60288.326578,Cluster-60288.200037,Cluster-60288.220661,Cluster-60288.197567,Cluster-60288.220666,Cluster-60288.86729,Cluster-60288.240207,Cluster-60288.199324,Cluster-60288.225535,Cluster-60288.218302,Cluster-60288.218299,Cluster-60288.209127,Cluster-60288.273478,Cluster-60288.228581,Cluster-60288.219619,Cluster-60288.287529,C…
GO:0009536	plastid	cellular_component	2.3194e-14	2.3437e-12	81	9009	686	176156	Cluster-60288.233936,Cluster-60288.221144,Cluster-60288.190016,Cluster-60288.295579,Cluster-60288.160045,Cluster-60288.206355,Cluster-60288.229770,Cluster-60288.373821,Cluster-60288.174165,Cluster-60288.239807,Cluster-60288.225813,Cluster-60288.180451,Cluster-60288.202638,Cluster-60288.216240,Cluster-60288.219634,Cluster-60288.247114,Cluster-60288.229771,Cluster-60288.180690,Cluster-60288.226157,…
GO:0016614	oxidoreductase activity, acting on CH-OH group of donors	molecular_function	1.0866e-13	1.08e-11	203	9009	2220	176156	Cluster-60288.242383,Cluster-60288.258998,Cluster-60288.254432,Cluster-60288.172378,Cluster-60288.2753,Cluster-60288.230081,Cluster-60288.216393,Cluster-60288.224647,Cluster-60288.251631,Cluster-60288.210651,Cluster-60288.221271,Cluster-60288.208676,Cluster-60288.319827,Cluster-60288.224398,Cluster-60288.224941,Cluster-60288.222629,Cluster-60288.223446,Cluster-60288.219064,Cluster-60288.230441,Cl…
GO:0016616	oxidoreductase activity, acting on the CH-OH group of donors, NAD or NADP as acceptor	molecular_function	1.3571e-13	1.3097e-11	189	9009	2036	176156	Cluster-60288.219617,Cluster-60288.229519,Cluster-60288.212152,Cluster-60288.292538,Cluster-60288.230440,Cluster-60288.152975,Cluster-60288.214463,Cluster-60288.202276,Cluster-60288.223888,Cluster-60288.221841,Cluster-60288.213645,Cluster-60288.268763,Cluster-60288.89295,Cluster-60288.279639,Cluster-60288.273573,Cluster-60288.263553,Cluster-60288.209852,Cluster-60288.224318,Cluster-60288.317092,C…
GO:0004332	fructose-bisphosphate aldolase activity	molecular_function	1.3609e-13	1.3097e-11	23	9009	71	176156	Cluster-60288.222451,Cluster-60288.260812,Cluster-60288.237760,Cluster-60288.224115,Cluster-60288.200037,Cluster-60288.291535,Cluster-60288.220747,Cluster-60288.207155,Cluster-60288.211147,Cluster-60288.224117,Cluster-60288.222704,Cluster-60288.287167,Cluster-60288.223974,Cluster-60288.210902,Cluster-60288.221144,Cluster-60288.272414,Cluster-60288.237255,Cluster-60288.210900,Cluster-60288.228043,…
GO:1990204	oxidoreductase complex	cellular_component	2.3265e-13	2.204e-11	92	9009	776	176156	Cluster-60288.223377,Cluster-60288.244698,Cluster-60288.84568,Cluster-60288.104969,Cluster-60288.190806,Cluster-60288.343289,Cluster-60288.137534,Cluster-60288.211863,Cluster-60288.197854,Cluster-60288.215342,Cluster-60288.187169,Cluster-60288.148656,Cluster-60288.247009,Cluster-60288.223484,Cluster-60288.249956,Cluster-60288.324085,Cluster-60288.233491,Cluster-60288.120146,Cluster-60288.207575,C…
GO:0008171	O-methyltransferase activity	molecular_function	2.9304e-13	2.7334e-11	76	9009	619	176156	Cluster-60288.215161,Cluster-60288.230402,Cluster-60288.251840,Cluster-60288.223490,Cluster-60288.229411,Cluster-60288.230004,Cluster-60288.219842,Cluster-60288.254283,Cluster-60288.225123,Cluster-60288.175312,Cluster-60288.245671,Cluster-60288.233417,Cluster-60288.210045,Cluster-60288.400265,Cluster-60288.229993,Cluster-60288.205715,Cluster-60288.277092,Cluster-60288.201868,Cluster-60288.209522,…
GO:0006007	glucose catabolic process	biological_process	5.942e-13	5.3771e-11	20	9009	56	176156	Cluster-60288.237356,Cluster-60288.231058,Cluster-60288.232583,Cluster-60288.225536,Cluster-60288.166080,Cluster-60288.258009,Cluster-60288.182012,Cluster-60288.225535,Cluster-60288.170131,Cluster-60288.155927,Cluster-60288.305352,Cluster-60288.150693,Cluster-60288.182037,Cluster-60288.202637,Cluster-60288.212268,Cluster-60288.231501,Cluster-60288.227815,Cluster-60288.202638,Cluster-60288.197477,…
GO:0019320	hexose catabolic process	biological_process	5.942e-13	5.3771e-11	20	9009	56	176156	Cluster-60288.197477,Cluster-60288.202638,Cluster-60288.181301,Cluster-60288.231501,Cluster-60288.202637,Cluster-60288.212268,Cluster-60288.227815,Cluster-60288.305352,Cluster-60288.155927,Cluster-60288.182037,Cluster-60288.150693,Cluster-60288.170131,Cluster-60288.182012,Cluster-60288.166080,Cluster-60288.258009,Cluster-60288.225535,Cluster-60288.225536,Cluster-60288.232583,Cluster-60288.231058,…
GO:0004619	phosphoglycerate mutase activity	molecular_function	8.6399e-13	7.7035e-11	20	9009	58	176156	Cluster-60288.225536,Cluster-60288.225535,Cluster-60288.182012,Cluster-60288.258009,Cluster-60288.166080,Cluster-60288.237356,Cluster-60288.232583,Cluster-60288.231058,Cluster-60288.227815,Cluster-60288.231501,Cluster-60288.212268,Cluster-60288.202637,Cluster-60288.181301,Cluster-60288.197477,Cluster-60288.202638,Cluster-60288.170131,Cluster-60288.182037,Cluster-60288.150693,Cluster-60288.305352,…
GO:0016684	oxidoreductase activity, acting on peroxide as acceptor	molecular_function	1.341e-12	1.1783e-10	94	9009	831	176156	Cluster-60288.378984,Cluster-60288.234446,Cluster-60288.217268,Cluster-60288.250651,Cluster-60288.214093,Cluster-60288.243576,Cluster-60288.236567,Cluster-60288.332664,Cluster-60288.236563,Cluster-60288.182343,Cluster-60288.253370,Cluster-60288.116026,Cluster-60288.220952,Cluster-60288.164017,Cluster-60288.168007,Cluster-60288.343822,Cluster-60288.235962,Cluster-60288.289734,Cluster-60288.215424,…
GO:0006790	sulfur compound metabolic process	biological_process	1.8864e-12	1.6339e-10	155	9009	1585	176156	Cluster-60288.223861,Cluster-60288.248772,Cluster-60288.207003,Cluster-60288.288725,Cluster-60288.213093,Cluster-60288.278452,Cluster-60288.250950,Cluster-60288.219293,Cluster-60288.228362,Cluster-60288.31726,Cluster-60288.163730,Cluster-60288.163731,Cluster-60288.203185,Cluster-60288.220923,Cluster-60288.230445,Cluster-60288.220918,Cluster-60288.226433,Cluster-60288.232631,Cluster-60288.229739,C…
GO:0006091	generation of precursor metabolites and energy	biological_process	4.0349e-12	3.4456e-10	301	9009	3951	176156	Cluster-60288.197480,Cluster-60288.215233,Cluster-60288.189538,Cluster-60288.230576,Cluster-60288.227815,Cluster-60288.154292,Cluster-60288.210900,Cluster-60288.247628,Cluster-60288.247625,Cluster-60288.37840,Cluster-60288.146372,Cluster-60288.168973,Cluster-60288.324870,Cluster-60288.188671,Cluster-60288.223377,Cluster-60288.217697,Cluster-60288.180690,Cluster-60288.187169,Cluster-60288.261750,C…
GO:0019684	photosynthesis, light reaction	biological_process	4.8896e-12	4.1175e-10	54	9009	375	176156	Cluster-60288.293343,Cluster-60288.225792,Cluster-60288.162776,Cluster-60288.228172,Cluster-60288.354366,Cluster-60288.215078,Cluster-60288.130200,Cluster-60288.256380,Cluster-60288.94187,Cluster-60288.224617,Cluster-60288.239736,Cluster-60288.231137,Cluster-60288.37840,Cluster-60288.232586,Cluster-60288.146372,Cluster-60288.221496,Cluster-60288.224615,Cluster-60288.181300,Cluster-60288.19024,Clu…
GO:0006094	gluconeogenesis	biological_process	6.8742e-12	5.7094e-10	101	9009	955	176156	Cluster-60288.324870,Cluster-60288.159356,Cluster-60288.303065,Cluster-60288.220073,Cluster-60288.236879,Cluster-60288.237760,Cluster-60288.265779,Cluster-60288.200035,Cluster-60288.272391,Cluster-60288.214895,Cluster-60288.216098,Cluster-60288.261432,Cluster-60288.254370,Cluster-60288.268211,Cluster-60288.212015,Cluster-60288.219935,Cluster-60288.160045,Cluster-60288.236378,Cluster-60288.223974,…
GO:0019319	hexose biosynthetic process	biological_process	7.1719e-12	5.7978e-10	101	9009	956	176156	Cluster-60288.224117,Cluster-60288.213413,Cluster-60288.215233,Cluster-60288.222704,Cluster-60288.253272,Cluster-60288.260812,Cluster-60288.222451,Cluster-60288.225399,Cluster-60288.211147,Cluster-60288.207155,Cluster-60288.192038,Cluster-60288.189538,Cluster-60288.219733,Cluster-60288.247628,Cluster-60288.104354,Cluster-60288.225408,Cluster-60288.237255,Cluster-60288.88970,Cluster-60288.210900,C…
GO:0046364	monosaccharide biosynthetic process	biological_process	7.1719e-12	5.7978e-10	101	9009	956	176156	Cluster-60288.200037,Cluster-60288.326578,Cluster-60288.220747,Cluster-60288.266931,Cluster-60288.225393,Cluster-60288.228843,Cluster-60288.225610,Cluster-60288.199324,Cluster-60288.220666,Cluster-60288.86729,Cluster-60288.240207,Cluster-60288.197567,Cluster-60288.220661,Cluster-60288.287529,Cluster-60288.228581,Cluster-60288.273478,Cluster-60288.209127,Cluster-60288.218299,Cluster-60288.218302,C…
GO:0045454	cell redox homeostasis	biological_process	8.9511e-12	7.1408e-10	87	9009	760	176156	Cluster-60288.214239,Cluster-60288.249000,Cluster-60288.223965,Cluster-60288.202632,Cluster-60288.223798,Cluster-60288.105770,Cluster-60288.105771,Cluster-60288.212446,Cluster-60288.128650,Cluster-60288.390176,Cluster-60288.289734,Cluster-60288.241981,Cluster-60288.218756,Cluster-60288.239389,Cluster-60288.281259,Cluster-60288.123279,Cluster-60288.224034,Cluster-60288.304364,Cluster-60288.153959,…
GO:0044712	single-organism catabolic process	biological_process	9.7066e-12	7.643e-10	249	9009	2958	176156	Cluster-60288.220073,Cluster-60288.2753,Cluster-60288.230081,Cluster-60288.202638,Cluster-60288.224647,Cluster-60288.99390,Cluster-60288.172234,Cluster-60288.231501,Cluster-60288.217620,Cluster-60288.222478,Cluster-60288.303065,Cluster-60288.224398,Cluster-60288.228394,Cluster-60288.231704,Cluster-60288.223974,Cluster-60288.230441,Cluster-60288.229754,Cluster-60288.132369,Cluster-60288.261432,Clu…
GO:0030597	RNA glycosylase activity	molecular_function	1.1756e-11	9.0222e-10	23	9009	116	176156	Cluster-60288.228079,Cluster-60288.211167,Cluster-60288.211164,Cluster-60288.221332,Cluster-60288.214685,Cluster-60288.214686,Cluster-60288.228074,Cluster-60288.212646,Cluster-60288.228072,Cluster-60288.167429,Cluster-60288.228077,Cluster-60288.228078,Cluster-60288.228066,Cluster-60288.212371,Cluster-60288.228075,Cluster-60288.201439,Cluster-60288.228063,Cluster-60288.220754,Cluster-60288.182293,…
GO:0030598	rRNA N-glycosylase activity	molecular_function	1.1756e-11	9.0222e-10	23	9009	116	176156	Cluster-60288.212646,Cluster-60288.228072,Cluster-60288.228077,Cluster-60288.167429,Cluster-60288.228079,Cluster-60288.211167,Cluster-60288.211164,Cluster-60288.221332,Cluster-60288.214685,Cluster-60288.214686,Cluster-60288.228074,Cluster-60288.77077,Cluster-60288.228064,Cluster-60288.255383,Cluster-60288.227943,Cluster-60288.228078,Cluster-60288.212371,Cluster-60288.228066,Cluster-60288.201439,C…
GO:0004601	peroxidase activity	molecular_function	3.1147e-11	2.3314e-09	85	9009	764	176156	Cluster-60288.354202,Cluster-60288.238918,Cluster-60288.250653,Cluster-60288.283694,Cluster-60288.188230,Cluster-60288.134881,Cluster-60288.155475,Cluster-60288.238919,Cluster-60288.250656,Cluster-60288.220418,Cluster-60288.222407,Cluster-60288.141426,Cluster-60288.209848,Cluster-60288.252640,Cluster-60288.268898,Cluster-60288.213478,Cluster-60288.173690,Cluster-60288.230729,Cluster-60288.206711,…
GO:0006804	obsolete peroxidase reaction	biological_process	3.1147e-11	2.3314e-09	85	9009	764	176156	Cluster-60288.208700,Cluster-60288.231058,Cluster-60288.250648,Cluster-60288.238921,Cluster-60288.238915,Cluster-60288.268640,Cluster-60288.222319,Cluster-60288.208701,Cluster-60288.254291,Cluster-60288.220767,Cluster-60288.153025,Cluster-60288.213986,Cluster-60288.198586,Cluster-60288.152217,Cluster-60288.231604,Cluster-60288.156831,Cluster-60288.213712,Cluster-60288.238914,Cluster-60288.238920,…
GO:0008610	lipid biosynthetic process	biological_process	7.558e-11	5.5883e-09	295	9009	3794	176156	Cluster-60288.256862,Cluster-60288.252167,Cluster-60288.192596,Cluster-60288.226317,Cluster-60288.38760,Cluster-60288.169019,Cluster-60288.219946,Cluster-60288.328433,Cluster-60288.221270,Cluster-60288.177982,Cluster-60288.105608,Cluster-60288.160277,Cluster-60288.193231,Cluster-60288.134357,Cluster-60288.265704,Cluster-60288.237053,Cluster-60288.388248,Cluster-60288.187188,Cluster-60288.222991,C…
GO:0009664	plant-type cell wall organization	biological_process	1.0795e-10	7.8852e-09	36	9009	258	176156	Cluster-60288.213134,Cluster-60288.274812,Cluster-60288.259495,Cluster-60288.227145,Cluster-70252.0,Cluster-60288.250963,Cluster-60288.200649,Cluster-60288.206979,Cluster-60288.160423,Cluster-60288.200648,Cluster-60288.222083,Cluster-60288.195724,Cluster-60288.245101,Cluster-60288.187362,Cluster-60288.200653,Cluster-60288.223690,Cluster-60288.274974,Cluster-60288.245943,Cluster-60288.165610,Clust…
GO:0071669	plant-type cell wall organization or biogenesis	biological_process	1.2395e-10	8.9466e-09	36	9009	260	176156	Cluster-60288.187362,Cluster-60288.223690,Cluster-60288.200653,Cluster-60288.274974,Cluster-60288.245943,Cluster-60288.160423,Cluster-60288.200648,Cluster-60288.222083,Cluster-60288.195724,Cluster-60288.245101,Cluster-60288.250963,Cluster-60288.200649,Cluster-60288.206979,Cluster-60288.274812,Cluster-60288.213134,Cluster-60288.259495,Cluster-70252.0,Cluster-60288.227145,Cluster-60288.187363,Clust…
GO:0044262	cellular carbohydrate metabolic process	biological_process	1.5606e-10	1.1131e-08	236	9009	2933	176156	Cluster-60288.269461,Cluster-60288.260863,Cluster-60288.257603,Cluster-60288.204493,Cluster-60288.237255,Cluster-60288.40760,Cluster-60288.276652,Cluster-60288.194386,Cluster-60288.266532,Cluster-60288.379273,Cluster-60288.200476,Cluster-60288.272414,Cluster-60288.247619,Cluster-60288.253669,Cluster-60288.159035,Cluster-60288.222704,Cluster-60288.94541,Cluster-60288.159031,Cluster-60288.211203,Cl…
GO:0070008	serine-type exopeptidase activity	molecular_function	2.0206e-10	1.4245e-08	74	9009	650	176156	Cluster-60288.227952,Cluster-60288.63410,Cluster-60288.236838,Cluster-60288.226370,Cluster-60288.218805,Cluster-60288.215999,Cluster-60288.148114,Cluster-60288.296126,Cluster-60288.226369,Cluster-60288.160671,Cluster-60288.206791,Cluster-60288.213470,Cluster-60288.294848,Cluster-60288.171801,Cluster-60288.195692,Cluster-60288.118459,Cluster-60288.220466,Cluster-60288.237405,Cluster-60288.278978,C…
GO:0016829	lyase activity	molecular_function	3.2423e-10	2.2451e-08	279	9009	3685	176156	Cluster-60288.234883,Cluster-60288.173100,Cluster-60288.204357,Cluster-60288.405008,Cluster-60288.190464,Cluster-60288.34233,Cluster-60288.97388,Cluster-60288.212504,Cluster-60288.169311,Cluster-60288.215780,Cluster-60288.216019,Cluster-60288.211493,Cluster-60288.236418,Cluster-60288.229548,Cluster-60288.225610,Cluster-60288.222083,Cluster-60288.181482,Cluster-60288.216001,Cluster-60288.235455,Cl…
GO:0006096	glycolytic process	biological_process	3.4438e-10	2.2451e-08	86	9009	814	176156	Cluster-60288.209678,Cluster-60288.280602,Cluster-60288.258009,Cluster-60288.210902,Cluster-60288.261184,Cluster-60288.215247,Cluster-60288.247625,Cluster-60288.235995,Cluster-60288.272414,Cluster-60288.139656,Cluster-60288.218297,Cluster-60288.88970,Cluster-60288.237255,Cluster-60288.210900,Cluster-60288.247628,Cluster-60288.104354,Cluster-60288.236267,Cluster-60288.232902,Cluster-60288.237356,C…
GO:0006757	ATP generation from ADP	biological_process	3.4438e-10	2.2451e-08	86	9009	814	176156	Cluster-60288.210902,Cluster-60288.209678,Cluster-60288.258009,Cluster-60288.280602,Cluster-60288.218297,Cluster-60288.139656,Cluster-60288.272414,Cluster-60288.247625,Cluster-60288.215247,Cluster-60288.235995,Cluster-60288.261184,Cluster-60288.104354,Cluster-60288.247628,Cluster-60288.210900,Cluster-60288.88970,Cluster-60288.237255,Cluster-60288.237356,Cluster-60288.287166,Cluster-60288.232902,C…
GO:0009135	purine nucleoside diphosphate metabolic process	biological_process	3.4438e-10	2.2451e-08	86	9009	814	176156	Cluster-60288.237760,Cluster-60288.265779,Cluster-60288.236879,Cluster-60288.220073,Cluster-60288.303065,Cluster-60288.324870,Cluster-60288.223974,Cluster-60288.221144,Cluster-60288.222389,Cluster-60288.219935,Cluster-60288.236378,Cluster-60288.216098,Cluster-60288.212015,Cluster-60288.254370,Cluster-60288.261432,Cluster-60288.268211,Cluster-60288.272391,Cluster-60288.200035,Cluster-60288.222451,…
GO:0009179	purine ribonucleoside diphosphate metabolic process	biological_process	3.4438e-10	2.2451e-08	86	9009	814	176156	Cluster-60288.104354,Cluster-60288.247628,Cluster-60288.210900,Cluster-60288.88970,Cluster-60288.237255,Cluster-60288.237356,Cluster-60288.287166,Cluster-60288.232902,Cluster-60288.236267,Cluster-60288.210902,Cluster-60288.280602,Cluster-60288.209678,Cluster-60288.258009,Cluster-60288.218297,Cluster-60288.272414,Cluster-60288.139656,Cluster-60288.235995,Cluster-60288.215247,Cluster-60288.247625,C…
GO:0009185	ribonucleoside diphosphate metabolic process	biological_process	3.4438e-10	2.2451e-08	86	9009	814	176156	Cluster-60288.104354,Cluster-60288.247628,Cluster-60288.210900,Cluster-60288.88970,Cluster-60288.237255,Cluster-60288.287166,Cluster-60288.237356,Cluster-60288.232902,Cluster-60288.236267,Cluster-60288.210902,Cluster-60288.209678,Cluster-60288.280602,Cluster-60288.258009,Cluster-60288.218297,Cluster-60288.272414,Cluster-60288.139656,Cluster-60288.247625,Cluster-60288.235995,Cluster-60288.215247,C…
GO:0046031	ADP metabolic process	biological_process	3.4438e-10	2.2451e-08	86	9009	814	176156	Cluster-60288.155927,Cluster-60288.199323,Cluster-60288.218298,Cluster-60288.250939,Cluster-60288.220074,Cluster-60288.224115,Cluster-60288.204820,Cluster-60288.291535,Cluster-60288.182129,Cluster-60288.228043,Cluster-60288.92639,Cluster-60288.223806,Cluster-60288.139653,Cluster-60288.105377,Cluster-60288.287167,Cluster-60288.195066,Cluster-60288.218308,Cluster-60288.220666,Cluster-60288.86729,Cl…
GO:0006979	response to oxidative stress	biological_process	3.8227e-10	2.4438e-08	94	9009	932	176156	Cluster-60288.188230,Cluster-60288.134881,Cluster-60288.197799,Cluster-60288.250653,Cluster-60288.283694,Cluster-60288.341128,Cluster-60288.238918,Cluster-60288.354202,Cluster-60288.209848,Cluster-60288.220418,Cluster-60288.222407,Cluster-60288.141426,Cluster-60288.341125,Cluster-60288.238919,Cluster-60288.250656,Cluster-60288.155475,Cluster-60288.198586,Cluster-60288.213986,Cluster-60288.220767,…
GO:0046365	monosaccharide catabolic process	biological_process	3.845e-10	2.4438e-08	21	9009	81	176156	Cluster-60288.237356,Cluster-60288.175291,Cluster-60288.232583,Cluster-60288.231058,Cluster-60288.225536,Cluster-60288.182012,Cluster-60288.166080,Cluster-60288.258009,Cluster-60288.225535,Cluster-60288.170131,Cluster-60288.305352,Cluster-60288.155927,Cluster-60288.182037,Cluster-60288.150693,Cluster-60288.231501,Cluster-60288.202637,Cluster-60288.212268,Cluster-60288.227815,Cluster-60288.197477,…
GO:0016798	hydrolase activity, acting on glycosyl bonds	molecular_function	3.8695e-10	2.4438e-08	306	9009	3992	176156	Cluster-60288.222225,Cluster-60288.62678,Cluster-60288.169759,Cluster-60288.206067,Cluster-60288.202972,Cluster-60288.181481,Cluster-60288.160769,Cluster-60288.412786,Cluster-60288.170009,Cluster-60288.307150,Cluster-60288.207495,Cluster-60288.221332,Cluster-60288.220165,Cluster-60288.294514,Cluster-60288.219593,Cluster-60288.225789,Cluster-60288.171077,Cluster-60288.207098,Cluster-60288.277921,C…
GO:0055085	transmembrane transport	biological_process	5.0677e-10	3.1676e-08	558	9009	7975	176156	Cluster-60288.117029,Cluster-60288.154625,Cluster-60288.218435,Cluster-60288.191719,Cluster-60288.268100,Cluster-60288.195796,Cluster-60288.345509,Cluster-60288.225793,Cluster-60288.227891,Cluster-60288.172094,Cluster-60288.222186,Cluster-60288.111262,Cluster-60288.86410,Cluster-60288.234211,Cluster-60288.112094,Cluster-60288.229762,Cluster-60288.219805,Cluster-60288.219478,Cluster-60288.225361,C…
GO:0006631	fatty acid metabolic process	biological_process	6.4902e-10	4.0153e-08	128	9009	1376	176156	Cluster-60288.227831,Cluster-60288.188671,Cluster-60288.225435,Cluster-60288.46978,Cluster-60288.219947,Cluster-60288.225437,Cluster-60288.252021,Cluster-60288.217930,Cluster-60288.270204,Cluster-60288.242112,Cluster-60288.215008,Cluster-60288.191651,Cluster-60288.155711,Cluster-60288.256905,Cluster-60288.225614,Cluster-60288.205729,Cluster-60288.279639,Cluster-60288.242114,Cluster-60288.870,Clus…
GO:0010817	regulation of hormone levels	biological_process	7.0844e-10	4.3387e-08	71	9009	593	176156	Cluster-60288.232226,Cluster-60288.194742,Cluster-60288.283028,Cluster-60288.34999,Cluster-60288.277984,Cluster-60288.176129,Cluster-60288.317092,Cluster-60288.183193,Cluster-60288.209852,Cluster-60288.273573,Cluster-60288.211429,Cluster-60288.220441,Cluster-60288.202276,Cluster-60288.231237,Cluster-60288.152975,Cluster-60288.238513,Cluster-60288.231845,Cluster-60288.292538,Cluster-60288.229519,C…
GO:0034754	cellular hormone metabolic process	biological_process	8.7361e-10	5.2967e-08	70	9009	581	176156	Cluster-60288.68787,Cluster-60288.144186,Cluster-60288.292540,Cluster-60288.292483,Cluster-60288.238902,Cluster-60288.232469,Cluster-60288.226025,Cluster-60288.230246,Cluster-60288.291667,Cluster-60288.242384,Cluster-60288.264256,Cluster-60288.257738,Cluster-60288.292539,Cluster-60288.68783,Cluster-60288.263668,Cluster-60288.225847,Cluster-60288.202275,Cluster-60288.264373,Cluster-60288.221409,Cl…
GO:0005199	structural constituent of cell wall	molecular_function	9.1017e-10	5.4637e-08	30	9009	221	176156	Cluster-60288.213134,Cluster-60288.274812,Cluster-60288.227145,Cluster-60288.259495,Cluster-60288.165610,Cluster-60288.250642,Cluster-60288.185468,Cluster-60288.187366,Cluster-60288.226209,Cluster-60288.206979,Cluster-60288.222388,Cluster-60288.224143,Cluster-60288.186601,Cluster-60288.250963,Cluster-60288.217085,Cluster-60288.254956,Cluster-60288.222083,Cluster-60288.40655,Cluster-60288.217375,C…
GO:0009132	nucleoside diphosphate metabolic process	biological_process	9.4979e-10	5.6457e-08	93	9009	926	176156	Cluster-60288.219619,Cluster-60288.228581,Cluster-60288.287529,Cluster-60288.209127,Cluster-60288.273478,Cluster-60288.218302,Cluster-60288.218299,Cluster-60288.215879,Cluster-60288.89139,Cluster-60288.238794,Cluster-60288.235646,Cluster-60288.220747,Cluster-60288.326578,Cluster-60288.200037,Cluster-60288.266931,Cluster-60288.203740,Cluster-60288.199324,Cluster-60288.240207,Cluster-60288.86729,Cl…
GO:0042445	hormone metabolic process	biological_process	1.0613e-09	6.2474e-08	70	9009	584	176156	Cluster-60288.202276,Cluster-60288.229519,Cluster-60288.292538,Cluster-60288.231845,Cluster-60288.231237,Cluster-60288.152975,Cluster-60288.238513,Cluster-60288.277984,Cluster-60288.34999,Cluster-60288.283028,Cluster-60288.232226,Cluster-60288.194742,Cluster-60288.220441,Cluster-60288.211429,Cluster-60288.273573,Cluster-60288.183193,Cluster-60288.209852,Cluster-60288.317092,Cluster-60288.176129,C…
GO:0004185	serine-type carboxypeptidase activity	molecular_function	1.4167e-09	8.0338e-08	54	9009	439	176156	Cluster-60288.243591,Cluster-60288.216009,Cluster-60288.296535,Cluster-60288.216006,Cluster-60288.172112,Cluster-60288.215994,Cluster-60288.232537,Cluster-60288.216004,Cluster-60288.215992,Cluster-60288.224482,Cluster-60288.215996,Cluster-60288.321941,Cluster-60288.234886,Cluster-60288.208538,Cluster-60288.216002,Cluster-60288.211798,Cluster-60288.215494,Cluster-60288.208765,Cluster-60288.216001,…
GO:0002115	store-operated calcium entry	biological_process	1.4178e-09	8.0338e-08	24	9009	100	176156	Cluster-60288.187301,Cluster-60288.198386,Cluster-60288.218527,Cluster-60288.233418,Cluster-60288.218828,Cluster-60288.202962,Cluster-60288.249490,Cluster-60288.237872,Cluster-60288.224031,Cluster-60288.263672,Cluster-60288.193906,Cluster-60288.225703,Cluster-60288.223285,Cluster-60288.222539,Cluster-60288.217559,Cluster-60288.220152,Cluster-60288.259433,Cluster-60288.262301,Cluster-60288.223283,…
GO:0051924	regulation of calcium ion transport	biological_process	1.4178e-09	8.0338e-08	24	9009	100	176156	Cluster-60288.218527,Cluster-60288.198386,Cluster-60288.187301,Cluster-60288.202962,Cluster-60288.249490,Cluster-60288.218828,Cluster-60288.233418,Cluster-60288.263672,Cluster-60288.224031,Cluster-60288.237872,Cluster-60288.225703,Cluster-60288.193906,Cluster-60288.222539,Cluster-60288.223285,Cluster-60288.223283,Cluster-60288.207920,Cluster-60288.262301,Cluster-60288.220152,Cluster-60288.259433,…
GO:2001256	regulation of store-operated calcium entry	biological_process	1.4178e-09	8.0338e-08	24	9009	100	176156	Cluster-60288.223283,Cluster-60288.262301,Cluster-60288.207920,Cluster-60288.220152,Cluster-60288.259433,Cluster-60288.217559,Cluster-60288.332912,Cluster-60288.149059,Cluster-60288.221274,Cluster-60288.263673,Cluster-60288.225703,Cluster-60288.193906,Cluster-60288.222539,Cluster-60288.223285,Cluster-60288.249490,Cluster-60288.202962,Cluster-60288.218828,Cluster-60288.233418,Cluster-60288.263672,…
GO:0050660	flavin adenine dinucleotide binding	molecular_function	2.0357e-09	1.1428e-07	121	9009	1224	176156	Cluster-60288.173496,Cluster-60288.329736,Cluster-60288.263553,Cluster-60288.204029,Cluster-60288.211859,Cluster-60288.221828,Cluster-60288.244832,Cluster-60288.34999,Cluster-60288.175321,Cluster-60288.167502,Cluster-60288.240521,Cluster-60288.264146,Cluster-60288.217052,Cluster-60288.217512,Cluster-60288.108195,Cluster-60288.231430,Cluster-60288.205316,Cluster-60288.227001,Cluster-60288.238882,C…
GO:0048046	apoplast	cellular_component	2.4225e-09	1.3475e-07	36	9009	225	176156	Cluster-60288.152834,Cluster-60288.218808,Cluster-60288.141750,Cluster-60288.156761,Cluster-60288.205557,Cluster-60288.224615,Cluster-60288.223083,Cluster-60288.241453,Cluster-60288.271620,Cluster-60288.152835,Cluster-60288.211212,Cluster-60288.263668,Cluster-60288.211316,Cluster-60288.212944,Cluster-60288.156763,Cluster-60288.225562,Cluster-60288.211204,Cluster-60288.211203,Cluster-60288.219619,…
GO:1901564	organonitrogen compound metabolic process	biological_process	2.5714e-09	1.4119e-07	1402	9009	23493	176156	Cluster-60288.265576,Cluster-60288.228799,Cluster-60288.224666,Cluster-60288.247225,Cluster-60288.239098,Cluster-60288.142796,Cluster-60288.394012,Cluster-60288.218121,Cluster-60288.257738,Cluster-60288.168007,Cluster-60288.163730,Cluster-60288.259930,Cluster-60288.185468,Cluster-60288.320831,Cluster-60288.249533,Cluster-60288.216854,Cluster-60288.216450,Cluster-60288.103724,Cluster-60288.185179,…
GO:0006165	nucleoside diphosphate phosphorylation	biological_process	2.5848e-09	1.4119e-07	87	9009	870	176156	Cluster-60288.219935,Cluster-60288.236378,Cluster-60288.223974,Cluster-60288.222389,Cluster-60288.221144,Cluster-60288.200035,Cluster-60288.272391,Cluster-60288.216098,Cluster-60288.268211,Cluster-60288.261432,Cluster-60288.254370,Cluster-60288.212015,Cluster-60288.303065,Cluster-60288.220073,Cluster-60288.236879,Cluster-60288.265779,Cluster-60288.237760,Cluster-60288.324870,Cluster-60288.215247,…
GO:0046939	nucleotide phosphorylation	biological_process	3.3695e-09	1.811e-07	87	9009	877	176156	Cluster-60288.197567,Cluster-60288.220661,Cluster-60288.86729,Cluster-60288.220666,Cluster-60288.240207,Cluster-60288.199324,Cluster-60288.266931,Cluster-60288.220747,Cluster-60288.326578,Cluster-60288.200037,Cluster-60288.235646,Cluster-60288.238794,Cluster-60288.215879,Cluster-60288.218302,Cluster-60288.218299,Cluster-60288.209127,Cluster-60288.273478,Cluster-60288.219619,Cluster-60288.228581,C…
GO:0006730	one-carbon metabolic process	biological_process	3.3753e-09	1.811e-07	22	9009	104	176156	Cluster-60288.220770,Cluster-60288.238148,Cluster-60288.229202,Cluster-60288.233491,Cluster-60288.235037,Cluster-60288.232618,Cluster-60288.233920,Cluster-60288.220597,Cluster-60288.224847,Cluster-60288.224381,Cluster-60288.232619,Cluster-60288.219219,Cluster-60288.219730,Cluster-60288.237016,Cluster-60288.222332,Cluster-60288.232432,Cluster-60288.223888,Cluster-60288.232431,Cluster-60288.232428,…
GO:0006555	methionine metabolic process	biological_process	3.4495e-09	1.8346e-07	40	9009	311	176156	Cluster-60288.167577,Cluster-60288.228362,Cluster-60288.219219,Cluster-60288.224847,Cluster-60288.248772,Cluster-60288.223495,Cluster-60288.310830,Cluster-60288.223585,Cluster-60288.220086,Cluster-60288.167589,Cluster-60288.231350,Cluster-60288.220918,Cluster-60288.230445,Cluster-60288.203918,Cluster-60288.211300,Cluster-60288.216780,Cluster-60288.232431,Cluster-60288.223888,Cluster-60288.220923,…
GO:0010333	terpene synthase activity	molecular_function	5.7527e-09	3.0329e-07	51	9009	410	176156	Cluster-60288.215771,Cluster-60288.99542,Cluster-60288.215768,Cluster-60288.180830,Cluster-60288.106043,Cluster-60288.243329,Cluster-60288.251521,Cluster-60288.256892,Cluster-60288.215317,Cluster-60288.245154,Cluster-54627.0,Cluster-60288.234172,Cluster-60288.235454,Cluster-60288.218954,Cluster-60288.224892,Cluster-60288.204738,Cluster-60288.227762,Cluster-60288.227763,Cluster-60288.243330,Cluste…
GO:0016682	oxidoreductase activity, acting on diphenols and related substances as donors, oxygen as acceptor	molecular_function	5.8763e-09	3.0714e-07	30	9009	167	176156	Cluster-60288.222318,Cluster-60288.253045,Cluster-60288.251263,Cluster-60288.234915,Cluster-60288.260109,Cluster-60288.214975,Cluster-60288.224278,Cluster-60288.251262,Cluster-60288.274425,Cluster-60288.182534,Cluster-60288.184999,Cluster-60288.187532,Cluster-60288.229833,Cluster-60288.98209,Cluster-60288.301100,Cluster-60288.222375,Cluster-60288.251265,Cluster-60288.223078,Cluster-60288.251260,C…
GO:0006753	nucleoside phosphate metabolic process	biological_process	6.1861e-09	3.2057e-07	384	9009	5538	176156	Cluster-60288.193286,Cluster-60288.220573,Cluster-60288.235646,Cluster-60288.305078,Cluster-60288.209127,Cluster-60288.228581,Cluster-60288.287529,Cluster-60288.103267,Cluster-60288.274109,Cluster-60288.256750,Cluster-60288.248002,Cluster-60288.197567,Cluster-60288.220661,Cluster-60288.178476,Cluster-60288.150856,Cluster-60288.307007,Cluster-60288.150540,Cluster-60288.300711,Cluster-60288.270487,…
GO:0016835	carbon-oxygen lyase activity	molecular_function	7.5872e-09	3.8664e-07	120	9009	1325	176156	Cluster-60288.63738,Cluster-60288.220770,Cluster-60288.204740,Cluster-60288.256887,Cluster-60288.207994,Cluster-60288.206834,Cluster-60288.232618,Cluster-60288.336888,Cluster-60288.204355,Cluster-60288.217790,Cluster-60288.219935,Cluster-60288.204720,Cluster-60288.204733,Cluster-60288.294037,Cluster-60288.638,Cluster-60288.219730,Cluster-60288.190016,Cluster-60288.215767,Cluster-60288.228352,Clus…
GO:0016832	aldehyde-lyase activity	molecular_function	7.5887e-09	3.8664e-07	29	9009	163	176156	Cluster-60288.287166,Cluster-60288.241491,Cluster-60288.200035,Cluster-60288.223806,Cluster-60288.254370,Cluster-60288.228043,Cluster-60288.210900,Cluster-60288.237255,Cluster-60288.272414,Cluster-60288.90021,Cluster-60288.221144,Cluster-60288.210902,Cluster-60288.287167,Cluster-60288.223974,Cluster-60288.243216,Cluster-60288.222704,Cluster-60288.224117,Cluster-60288.241496,Cluster-60288.258452,C…
GO:0044272	sulfur compound biosynthetic process	biological_process	8.0271e-09	4.0557e-07	70	9009	646	176156	Cluster-60288.89139,Cluster-60288.220897,Cluster-60288.288251,Cluster-60288.244161,Cluster-60288.218869,Cluster-60288.220916,Cluster-60288.231668,Cluster-60288.191581,Cluster-60288.252280,Cluster-60288.226136,Cluster-60288.239009,Cluster-60288.34983,Cluster-60288.230619,Cluster-60288.213449,Cluster-60288.221206,Cluster-60288.159629,Cluster-60288.224487,Cluster-60288.103212,Cluster-60288.297442,Cl…
GO:0008202	steroid metabolic process	biological_process	1.0661e-08	5.3417e-07	103	9009	1058	176156	Cluster-60288.163818,Cluster-60288.207002,Cluster-60288.239807,Cluster-60288.217516,Cluster-60288.247292,Cluster-60288.163817,Cluster-60288.272698,Cluster-60288.397734,Cluster-60288.87960,Cluster-60288.219064,Cluster-60288.223446,Cluster-60288.222629,Cluster-60288.272104,Cluster-60288.134356,Cluster-60288.199710,Cluster-60288.207673,Cluster-60288.319827,Cluster-60288.223047,Cluster-60288.204298,C…
GO:0016679	oxidoreductase activity, acting on diphenols and related substances as donors	molecular_function	1.0865e-08	5.3997e-07	45	9009	346	176156	Cluster-60288.274425,Cluster-60288.184999,Cluster-60288.251262,Cluster-60288.301100,Cluster-60288.229833,Cluster-60288.422,Cluster-60288.253045,Cluster-60288.234915,Cluster-60288.251263,Cluster-60288.204185,Cluster-60288.205537,Cluster-60288.275466,Cluster-60288.224278,Cluster-60288.249956,Cluster-60288.244462,Cluster-60288.39319,Cluster-60288.286669,Cluster-44555.0,Cluster-60288.223078,Cluster-6…
GO:0009228	thiamine biosynthetic process	biological_process	1.123e-08	5.4909e-07	20	9009	87	176156	Cluster-60288.225397,Cluster-60288.230619,Cluster-60288.228352,Cluster-60288.224738,Cluster-60288.221206,Cluster-60288.169215,Cluster-60288.218865,Cluster-60288.218860,Cluster-60288.225211,Cluster-60288.179723,Cluster-60288.223328,Cluster-60288.209070,Cluster-60288.219634,Cluster-60288.223861,Cluster-60288.265725,Cluster-60288.231668,Cluster-60288.218869,Cluster-60288.214767,Cluster-60288.278452,…
GO:0042724	thiamine-containing compound biosynthetic process	biological_process	1.123e-08	5.4909e-07	20	9009	87	176156	Cluster-60288.223861,Cluster-60288.265725,Cluster-60288.231668,Cluster-60288.218869,Cluster-60288.214767,Cluster-60288.278452,Cluster-60288.224735,Cluster-60288.225397,Cluster-60288.230619,Cluster-60288.228352,Cluster-60288.224738,Cluster-60288.221206,Cluster-60288.169215,Cluster-60288.218865,Cluster-60288.218860,Cluster-60288.225211,Cluster-60288.179723,Cluster-60288.209070,Cluster-60288.223328,…
GO:0019693	ribose phosphate metabolic process	biological_process	1.1362e-08	5.5109e-07	317	9009	4482	176156	Cluster-60288.222206,Cluster-60288.221231,Cluster-60288.277556,Cluster-60288.232930,Cluster-60288.210063,Cluster-60288.190746,Cluster-60288.298364,Cluster-60288.255320,Cluster-60288.240704,Cluster-60288.223579,Cluster-60288.224117,Cluster-60288.170784,Cluster-60288.222704,Cluster-60288.253669,Cluster-60288.258009,Cluster-60288.280602,Cluster-60288.139656,Cluster-60288.178499,Cluster-60288.272414,…
GO:0016746	transferase activity, transferring acyl groups	molecular_function	1.1852e-08	5.703e-07	226	9009	2860	176156	Cluster-60288.233703,Cluster-60288.23412,Cluster-60288.123519,Cluster-60288.222990,Cluster-60288.227831,Cluster-60288.171597,Cluster-60288.261382,Cluster-60288.174986,Cluster-60288.110685,Cluster-60288.92442,Cluster-60288.218905,Cluster-60288.227335,Cluster-60288.242112,Cluster-60288.270204,Cluster-60288.81777,Cluster-60288.166295,Cluster-60288.312217,Cluster-60288.276264,Cluster-60288.100968,Clu…
GO:0009117	nucleotide metabolic process	biological_process	1.2053e-08	5.7327e-07	378	9009	5479	176156	Cluster-60288.125908,Cluster-60288.217930,Cluster-60288.219947,Cluster-60288.265779,Cluster-60288.220169,Cluster-60288.156485,Cluster-60288.195253,Cluster-60288.205803,Cluster-60288.214222,Cluster-60288.293014,Cluster-60288.219935,Cluster-60288.252017,Cluster-60288.163892,Cluster-60288.236378,Cluster-60288.318037,Cluster-60288.225614,Cluster-60288.251755,Cluster-60288.224271,Cluster-60288.126049,…
GO:0030001	metal ion transport	biological_process	1.2103e-08	5.7327e-07	345	9009	4934	176156	Cluster-60288.128152,Cluster-60288.223757,Cluster-60288.236775,Cluster-60288.161265,Cluster-60288.263235,Cluster-60288.244384,Cluster-60288.403589,Cluster-60288.300700,Cluster-60288.308181,Cluster-60288.187048,Cluster-60288.238867,Cluster-60288.108733,Cluster-60288.342670,Cluster-60288.233199,Cluster-60288.168322,Cluster-60288.76183,Cluster-60288.180916,Cluster-60288.272157,Cluster-60288.152137,C…
GO:0044434	chloroplast part	cellular_component	1.3414e-08	6.3047e-07	37	9009	263	176156	Cluster-60288.870,Cluster-60288.19024,Cluster-60288.208999,Cluster-60288.270519,Cluster-60288.190015,Cluster-60288.219617,Cluster-60288.263668,Cluster-60288.228172,Cluster-60288.223861,Cluster-60288.291073,Cluster-60288.226097,Cluster-60288.337193,Cluster-60288.211654,Cluster-60288.34049,Cluster-60288.243329,Cluster-60288.207096,Cluster-60288.224615,Cluster-60288.156578,Cluster-60288.226066,Clust…
GO:0010959	regulation of metal ion transport	biological_process	1.3799e-08	6.4264e-07	25	9009	119	176156	Cluster-60288.223285,Cluster-60288.222539,Cluster-60288.193906,Cluster-60288.225703,Cluster-60288.221274,Cluster-60288.263673,Cluster-60288.149059,Cluster-60288.332912,Cluster-60288.217559,Cluster-60288.259433,Cluster-60288.220152,Cluster-60288.207920,Cluster-60288.223283,Cluster-60288.262301,Cluster-60288.187301,Cluster-60288.218527,Cluster-60288.198386,Cluster-60288.237872,Cluster-60288.224031,…
GO:0006000	fructose metabolic process	biological_process	1.3885e-08	6.4264e-07	64	9009	598	176156	Cluster-60288.222704,Cluster-60288.213413,Cluster-60288.224117,Cluster-60288.189538,Cluster-60288.207155,Cluster-60288.222648,Cluster-60288.211147,Cluster-60288.151398,Cluster-60288.222451,Cluster-60288.216660,Cluster-60288.260812,Cluster-60288.253272,Cluster-60288.287166,Cluster-60288.210900,Cluster-60288.237255,Cluster-60288.247628,Cluster-60288.235995,Cluster-60288.247625,Cluster-60288.215247,…
GO:0006694	steroid biosynthetic process	biological_process	1.4e-08	6.4306e-07	102	9009	1051	176156	Cluster-60288.233435,Cluster-60288.389696,Cluster-60288.265704,Cluster-60288.134357,Cluster-60288.141861,Cluster-60288.237053,Cluster-60288.247663,Cluster-60288.231849,Cluster-60288.252502,Cluster-60288.187188,Cluster-60288.226177,Cluster-60288.190405,Cluster-60288.230631,Cluster-60288.270433,Cluster-60288.192596,Cluster-60288.226317,Cluster-60288.264375,Cluster-60288.283030,Cluster-60288.213229,…
GO:0005618	cell wall	cellular_component	1.5829e-08	7.216e-07	75	9009	778	176156	Cluster-60288.245943,Cluster-60288.15143,Cluster-60288.302139,Cluster-60288.187362,Cluster-60288.216450,Cluster-60288.169797,Cluster-60288.222083,Cluster-60288.144572,Cluster-60288.227161,Cluster-60288.250963,Cluster-60288.187666,Cluster-60288.172121,Cluster-60288.211207,Cluster-60288.152835,Cluster-60288.128152,Cluster-60288.223952,Cluster-60288.212944,Cluster-60288.211316,Cluster-60288.211212,C…
GO:0004180	carboxypeptidase activity	molecular_function	1.6492e-08	7.4622e-07	55	9009	483	176156	Cluster-60288.216001,Cluster-60288.258007,Cluster-60288.215494,Cluster-60288.208765,Cluster-60288.208538,Cluster-60288.216002,Cluster-60288.211798,Cluster-60288.166706,Cluster-60288.234886,Cluster-60288.321941,Cluster-60288.215996,Cluster-60288.178452,Cluster-60288.172115,Cluster-60288.172116,Cluster-60288.269206,Cluster-60288.204416,Cluster-60288.216003,Cluster-60288.278978,Cluster-60288.232537,…
GO:0044435	plastid part	cellular_component	1.6839e-08	7.5626e-07	37	9009	265	176156	Cluster-60288.337193,Cluster-60288.211654,Cluster-60288.291073,Cluster-60288.226097,Cluster-60288.223861,Cluster-60288.228172,Cluster-60288.224615,Cluster-60288.156578,Cluster-60288.226066,Cluster-60288.243329,Cluster-60288.207096,Cluster-60288.34049,Cluster-60288.208999,Cluster-60288.870,Cluster-60288.19024,Cluster-60288.219617,Cluster-60288.263668,Cluster-60288.190015,Cluster-60288.270519,Clust…
GO:0003854	3-beta-hydroxy-delta5-steroid dehydrogenase activity	molecular_function	2.6191e-08	1.1262e-06	62	9009	535	176156	Cluster-60288.291667,Cluster-60288.242384,Cluster-60288.264256,Cluster-60288.226025,Cluster-60288.230246,Cluster-60288.202276,Cluster-60288.225847,Cluster-60288.231237,Cluster-60288.238513,Cluster-60288.202275,Cluster-60288.152975,Cluster-60288.292539,Cluster-60288.292538,Cluster-60288.231845,Cluster-60288.263668,Cluster-60288.229519,Cluster-60288.194742,Cluster-60288.232226,Cluster-60288.283028,…
GO:0008207	C21-steroid hormone metabolic process	biological_process	2.6191e-08	1.1262e-06	62	9009	535	176156	Cluster-60288.273573,Cluster-60288.211429,Cluster-60288.220441,Cluster-60288.209852,Cluster-60288.183193,Cluster-60288.238902,Cluster-60288.317092,Cluster-60288.232469,Cluster-60288.176129,Cluster-60288.144186,Cluster-60288.292540,Cluster-60288.277984,Cluster-60288.194742,Cluster-60288.232226,Cluster-60288.283028,Cluster-60288.263668,Cluster-60288.229519,Cluster-60288.292539,Cluster-60288.292538,…
GO:0008209	androgen metabolic process	biological_process	2.6191e-08	1.1262e-06	62	9009	535	176156	Cluster-60288.292540,Cluster-60288.144186,Cluster-60288.277984,Cluster-60288.283028,Cluster-60288.232226,Cluster-60288.194742,Cluster-60288.220441,Cluster-60288.211429,Cluster-60288.273573,Cluster-60288.238902,Cluster-60288.209852,Cluster-60288.183193,Cluster-60288.232469,Cluster-60288.317092,Cluster-60288.176129,Cluster-60288.202276,Cluster-60288.230246,Cluster-60288.226025,Cluster-60288.264256,…
GO:0008210	estrogen metabolic process	biological_process	2.6191e-08	1.1262e-06	62	9009	535	176156	Cluster-60288.202276,Cluster-60288.230246,Cluster-60288.226025,Cluster-60288.264256,Cluster-60288.242384,Cluster-60288.291667,Cluster-60288.229519,Cluster-60288.263668,Cluster-60288.292538,Cluster-60288.231845,Cluster-60288.292539,Cluster-60288.231237,Cluster-60288.238513,Cluster-60288.202275,Cluster-60288.152975,Cluster-60288.225847,Cluster-60288.292540,Cluster-60288.144186,Cluster-60288.277984,…
GO:0016229	steroid dehydrogenase activity	molecular_function	2.6191e-08	1.1262e-06	62	9009	535	176156	Cluster-60288.264373,Cluster-60288.163817,Cluster-60288.209243,Cluster-60288.247292,Cluster-60288.239807,Cluster-60288.328433,Cluster-60288.213229,Cluster-60288.207002,Cluster-60288.163818,Cluster-60288.264375,Cluster-60288.226317,Cluster-60288.219064,Cluster-60288.270433,Cluster-60288.283030,Cluster-60288.223446,Cluster-60288.230631,Cluster-60288.272698,Cluster-60288.226177,Cluster-60288.252502,…
GO:0033764	steroid dehydrogenase activity, acting on the CH-OH group of donors, NAD or NADP as acceptor	molecular_function	2.6191e-08	1.1262e-06	62	9009	535	176156	Cluster-60288.292538,Cluster-60288.292539,Cluster-60288.231845,Cluster-60288.263668,Cluster-60288.229519,Cluster-60288.225847,Cluster-60288.231237,Cluster-60288.202275,Cluster-60288.152975,Cluster-60288.238513,Cluster-60288.226025,Cluster-60288.230246,Cluster-60288.202276,Cluster-60288.291667,Cluster-60288.242384,Cluster-60288.264256,Cluster-60288.209852,Cluster-60288.183193,Cluster-60288.238902,…
GO:0004089	carbonate dehydratase activity	molecular_function	3.2394e-08	1.3831e-06	11	9009	28	176156	Cluster-60288.232619,Cluster-60288.219730,Cluster-60288.220773,Cluster-60288.233920,Cluster-60288.220597,Cluster-60288.251562,Cluster-60288.232618,Cluster-60288.229202,Cluster-60288.222332,Cluster-60288.220770,Cluster-60288.238148
GO:0005215	transporter activity	molecular_function	3.5548e-08	1.5072e-06	764	9009	11921	176156	Cluster-60288.208667,Cluster-60288.233985,Cluster-60288.131111,Cluster-60288.219184,Cluster-60288.389357,Cluster-60288.182628,Cluster-60288.256796,Cluster-60288.106070,Cluster-60288.256919,Cluster-60288.218912,Cluster-60288.253080,Cluster-60288.241912,Cluster-60288.146883,Cluster-60288.203985,Cluster-60288.220224,Cluster-60288.234222,Cluster-60288.241654,Cluster-60288.96254,Cluster-60288.331819,C…
GO:0051287	NAD binding	molecular_function	3.8735e-08	1.6309e-06	105	9009	1085	176156	Cluster-60288.133228,Cluster-60288.223077,Cluster-60288.212151,Cluster-60288.239807,Cluster-60288.309767,Cluster-60288.288398,Cluster-60288.237059,Cluster-60288.222285,Cluster-60288.318037,Cluster-60288.183156,Cluster-60288.212159,Cluster-60288.213833,Cluster-60288.121627,Cluster-60288.276003,Cluster-60288.212153,Cluster-60288.252021,Cluster-60288.194808,Cluster-60288.276945,Cluster-60288.217930,…
GO:0044763	single-organism cellular process	biological_process	4.0185e-08	1.6803e-06	2969	9009	51647	176156	Cluster-60288.291667,Cluster-60288.223752,Cluster-60288.136817,Cluster-60288.391457,Cluster-60288.250527,Cluster-60288.334520,Cluster-60288.200206,Cluster-60288.232172,Cluster-60288.265461,Cluster-60288.190462,Cluster-60288.275464,Cluster-60288.311414,Cluster-60288.222759,Cluster-60288.249062,Cluster-60288.223495,Cluster-60288.190994,Cluster-60288.193329,Cluster-60288.154997,Cluster-60288.192197,…
60288.25432,Cluster-46271.0,Cluster-60288.257682,Cluster-60288.251835,Cluster-60288.215010,Cluster-60288.218299,Cluster-60288.117660,Cluster-60288.309636,Cluster-60288.144879,Cluster-60288.126153,Cluster-60288.223276,Cluster-60288.152975,Cluster-60288.308623,Cluster-60288.6970,Cluster-60288.169992,Cluster-60288.219733,Cluster-60288.207097,Cluster-60288.239248,Cluster-60288.196850,Cluster-60288.23…
GO:0016747	transferase activity, transferring acyl groups other than amino-acyl groups	molecular_function	4.1195e-08	1.7107e-06	172	9009	2101	176156	Cluster-60288.166295,Cluster-60288.312217,Cluster-60288.81777,Cluster-60288.270204,Cluster-60288.218905,Cluster-60288.227335,Cluster-60288.92442,Cluster-60288.110685,Cluster-60288.174986,Cluster-60288.171597,Cluster-60288.23412,Cluster-60288.123519,Cluster-60288.222990,Cluster-60288.233703,Cluster-60288.260427,Cluster-60288.204783,Cluster-60288.173817,Cluster-60288.215332,Cluster-60288.192310,Clu…
GO:0019898	extrinsic component of membrane	cellular_component	4.2873e-08	1.7683e-06	76	9009	759	176156	Cluster-60288.389295,Cluster-60288.289397,Cluster-60288.217106,Cluster-60288.250875,Cluster-60288.365834,Cluster-60288.242928,Cluster-60288.118232,Cluster-60288.246722,Cluster-60288.108264,Cluster-60288.110314,Cluster-60288.422563,Cluster-60288.230237,Cluster-60288.269193,Cluster-60288.237941,Cluster-60288.225767,Cluster-60288.233430,Cluster-60288.140993,Cluster-60288.225945,Cluster-60288.35161,C…
GO:0008299	isoprenoid biosynthetic process	biological_process	5.1244e-08	2.0993e-06	92	9009	935	176156	Cluster-60288.192596,Cluster-60288.190405,Cluster-60288.302303,Cluster-60288.190464,Cluster-60288.221270,Cluster-60288.134357,Cluster-60288.193231,Cluster-60288.220985,Cluster-60288.220986,Cluster-60288.273417,Cluster-60288.177982,Cluster-60288.233435,Cluster-60288.389696,Cluster-60288.216960,Cluster-60288.211493,Cluster-60288.214872,Cluster-60288.221206,Cluster-60288.216019,Cluster-60288.129286,…
GO:0006720	isoprenoid metabolic process	biological_process	5.7436e-08	2.3371e-06	92	9009	939	176156	Cluster-60288.209503,Cluster-60288.2753,Cluster-60288.204298,Cluster-60288.252021,Cluster-60288.199710,Cluster-60288.134356,Cluster-60288.224398,Cluster-60288.207673,Cluster-60288.272104,Cluster-60288.221271,Cluster-60288.205881,Cluster-60288.227110,Cluster-60288.193233,Cluster-60288.397734,Cluster-60288.190016,Cluster-60288.222317,Cluster-60288.160843,Cluster-60288.222586,Cluster-60288.125074,Cl…
GO:0043269	regulation of ion transport	biological_process	6.402e-08	2.5877e-06	25	9009	131	176156	Cluster-60288.263672,Cluster-60288.224031,Cluster-60288.237872,Cluster-60288.249490,Cluster-60288.202962,Cluster-60288.218828,Cluster-60288.233418,Cluster-60288.95628,Cluster-60288.218527,Cluster-60288.198386,Cluster-60288.187301,Cluster-60288.332912,Cluster-60288.149059,Cluster-60288.221274,Cluster-60288.263673,Cluster-60288.223283,Cluster-60288.262301,Cluster-60288.207920,Cluster-60288.220152,C…
GO:0004497	monooxygenase activity	molecular_function	6.9873e-08	2.8056e-06	57	9009	486	176156	Cluster-60288.226343,Cluster-60288.173131,Cluster-60288.23457,Cluster-60288.241612,Cluster-60288.209070,Cluster-60288.223328,Cluster-60288.209503,Cluster-60288.389696,Cluster-60288.271865,Cluster-60288.233435,Cluster-60288.187188,Cluster-60288.227595,Cluster-60288.214714,Cluster-60288.207673,Cluster-60288.224738,Cluster-60288.231852,Cluster-60288.228352,Cluster-60288.397734,Cluster-60288.190405,C…
GO:0044255	cellular lipid metabolic process	biological_process	7.4431e-08	2.9689e-06	343	9009	4778	176156	Cluster-60288.222586,Cluster-60288.234080,Cluster-60288.236378,Cluster-60288.222707,Cluster-60288.208251,Cluster-60288.224271,Cluster-60288.225614,Cluster-60288.205729,Cluster-60288.217195,Cluster-60288.217930,Cluster-60288.252021,Cluster-60288.219947,Cluster-60288.242112,Cluster-60288.231921,Cluster-60288.46978,Cluster-60288.225435,Cluster-60288.134356,Cluster-60288.63018,Cluster-60288.225693,Cl…
GO:0017148	negative regulation of translation	biological_process	7.6299e-08	3.0039e-06	26	9009	186	176156	Cluster-60288.214686,Cluster-60288.214685,Cluster-60288.221332,Cluster-60288.228074,Cluster-60288.211167,Cluster-60288.228079,Cluster-60288.211164,Cluster-60288.167429,Cluster-60288.228077,Cluster-60288.228072,Cluster-60288.212646,Cluster-60288.33532,Cluster-60288.182293,Cluster-60288.220754,Cluster-60288.228063,Cluster-60288.248650,Cluster-60288.228078,Cluster-60288.228075,Cluster-60288.228066,C…
GO:0034249	negative regulation of cellular amide metabolic process	biological_process	7.6299e-08	3.0039e-06	26	9009	186	176156	Cluster-60288.33532,Cluster-60288.228072,Cluster-60288.212646,Cluster-60288.167429,Cluster-60288.228077,Cluster-60288.211164,Cluster-60288.211167,Cluster-60288.228079,Cluster-60288.228074,Cluster-60288.214686,Cluster-60288.214685,Cluster-60288.221332,Cluster-60288.227943,Cluster-60288.117391,Cluster-60288.255383,Cluster-60288.228064,Cluster-60288.77077,Cluster-60288.228075,Cluster-60288.201439,Cl…
GO:0016051	carbohydrate biosynthetic process	biological_process	8.2167e-08	3.214e-06	192	9009	2490	176156	Cluster-60288.223974,Cluster-60288.235282,Cluster-60288.311166,Cluster-60288.261432,Cluster-60288.272391,Cluster-60288.200035,Cluster-60288.350093,Cluster-60288.214895,Cluster-60288.161744,Cluster-60288.290275,Cluster-60288.220073,Cluster-60288.303065,Cluster-60288.245631,Cluster-60288.391331,Cluster-60288.251753,Cluster-60288.240837,Cluster-60288.261551,Cluster-60288.290276,Cluster-60288.209414,…
GO:0015930	glutamate synthase activity	molecular_function	9.8917e-08	3.8445e-06	18	9009	74	176156	Cluster-60288.231668,Cluster-60288.203397,Cluster-60288.227130,Cluster-60288.224735,Cluster-60288.215663,Cluster-60288.221828,Cluster-60288.203394,Cluster-60288.203399,Cluster-60288.229828,Cluster-60288.226955,Cluster-60288.224738,Cluster-60288.240631,Cluster-60288.203393,Cluster-60288.225397,Cluster-60288.209070,Cluster-60288.225211,Cluster-60288.226844,Cluster-60288.221829
GO:0009119	ribonucleoside metabolic process	biological_process	1.0208e-07	3.9422e-06	279	9009	3986	176156	Cluster-60288.248772,Cluster-60288.105377,Cluster-60288.329456,Cluster-60288.228995,Cluster-60288.92639,Cluster-60288.200777,Cluster-60288.209186,Cluster-60288.217582,Cluster-60288.250939,Cluster-60288.200780,Cluster-60288.202671,Cluster-60288.220923,Cluster-60288.226433,Cluster-60288.220918,Cluster-60288.235653,Cluster-60288.228799,Cluster-60288.191899,Cluster-60288.265576,Cluster-60288.205537,C…
GO:0006013	mannose metabolic process	biological_process	1.1896e-07	4.5651e-06	65	9009	649	176156	Cluster-60288.235995,Cluster-60288.247625,Cluster-60288.215247,Cluster-60288.261184,Cluster-60288.272414,Cluster-60288.201321,Cluster-60288.139656,Cluster-60288.210902,Cluster-60288.287166,Cluster-60288.210900,Cluster-60288.237255,Cluster-60288.247628,Cluster-60288.189538,Cluster-60288.207155,Cluster-60288.222648,Cluster-60288.211147,Cluster-60288.151398,Cluster-60288.222451,Cluster-60288.216660,…
GO:0008236	serine-type peptidase activity	molecular_function	1.2161e-07	4.6083e-06	185	9009	2365	176156	Cluster-60288.118232,Cluster-60288.296535,Cluster-60288.172112,Cluster-60288.217233,Cluster-60288.191146,Cluster-60288.222929,Cluster-60288.215992,Cluster-60288.283454,Cluster-60288.123567,Cluster-60288.215996,Cluster-60288.163961,Cluster-60288.77952,Cluster-60288.328474,Cluster-60288.208625,Cluster-60288.181356,Cluster-60288.216001,Cluster-60288.258007,Cluster-60288.220464,Cluster-60288.301012,C…
GO:0017171	serine hydrolase activity	molecular_function	1.2161e-07	4.6083e-06	185	9009	2365	176156	Cluster-60288.210765,Cluster-60288.315767,Cluster-60288.222529,Cluster-60288.118459,Cluster-60288.220466,Cluster-60288.94619,Cluster-60288.237405,Cluster-60288.251596,Cluster-60288.140039,Cluster-60288.209031,Cluster-60288.256041,Cluster-60288.139909,Cluster-60288.216075,Cluster-60288.226369,Cluster-60288.331211,Cluster-60288.339432,Cluster-60288.236838,Cluster-60288.192872,Cluster-60288.226370,C…
GO:0072511	divalent inorganic cation transport	biological_process	1.2247e-07	4.6119e-06	113	9009	1261	176156	Cluster-60288.229488,Cluster-60288.249490,Cluster-60288.146526,Cluster-60288.299161,Cluster-60288.74694,Cluster-60288.187301,Cluster-60288.293875,Cluster-60288.71946,Cluster-60288.216353,Cluster-60288.244395,Cluster-60288.248320,Cluster-60288.288889,Cluster-60288.179723,Cluster-60288.385490,Cluster-60288.326627,Cluster-60288.196554,Cluster-60288.175493,Cluster-60288.389357,Cluster-60288.332912,Cl…
GO:0004553	hydrolase activity, hydrolyzing O-glycosyl compounds	molecular_function	1.4153e-07	5.2969e-06	267	9009	3574	176156	Cluster-60288.201101,Cluster-60288.218808,Cluster-60288.156761,Cluster-60288.224781,Cluster-60288.248673,Cluster-60288.207111,Cluster-60288.243228,Cluster-60288.133709,Cluster-60288.183913,Cluster-60288.200477,Cluster-60288.173666,Cluster-60288.200654,Cluster-60288.222759,Cluster-60288.219420,Cluster-60288.154997,Cluster-60288.248164,Cluster-73706.0,Cluster-60288.207116,Cluster-60288.172999,Clust…
GO:0006537	glutamate biosynthetic process	biological_process	1.4452e-07	5.3756e-06	18	9009	76	176156	Cluster-60288.231668,Cluster-60288.203397,Cluster-60288.215663,Cluster-60288.221828,Cluster-60288.227130,Cluster-60288.224735,Cluster-60288.203399,Cluster-60288.203394,Cluster-60288.226955,Cluster-60288.229828,Cluster-60288.225397,Cluster-60288.203393,Cluster-60288.224738,Cluster-60288.240631,Cluster-60288.225211,Cluster-60288.209070,Cluster-60288.221829,Cluster-60288.226844
GO:0016868	intramolecular transferase activity, phosphotransferases	molecular_function	1.5312e-07	5.6609e-06	30	9009	193	176156	Cluster-60288.231058,Cluster-60288.232583,Cluster-60288.144186,Cluster-60288.48190,Cluster-60288.237356,Cluster-60288.350093,Cluster-60288.225535,Cluster-60288.258009,Cluster-60288.166080,Cluster-60288.182012,Cluster-60288.219064,Cluster-60288.225536,Cluster-60288.119736,Cluster-60288.150693,Cluster-60288.90004,Cluster-60288.182037,Cluster-60288.155927,Cluster-60288.305352,Cluster-60288.222320,Cl…
GO:0070838	divalent metal ion transport	biological_process	1.9076e-07	7.0096e-06	106	9009	1166	176156	Cluster-60288.222928,Cluster-60288.173557,Cluster-60288.225703,Cluster-60288.25869,Cluster-60288.206838,Cluster-60288.397829,Cluster-60288.242133,Cluster-60288.284774,Cluster-60288.251321,Cluster-60288.326627,Cluster-60288.175493,Cluster-60288.196554,Cluster-60288.214767,Cluster-60288.389357,Cluster-60288.332912,Cluster-60288.187301,Cluster-60288.71946,Cluster-60288.293875,Cluster-60288.248320,Cl…
GO:0042278	purine nucleoside metabolic process	biological_process	2.0008e-07	7.2639e-06	271	9009	3898	176156	Cluster-60288.212015,Cluster-60288.268211,Cluster-60288.254370,Cluster-60288.218560,Cluster-60288.216098,Cluster-60288.126049,Cluster-60288.225614,Cluster-60288.236378,Cluster-60288.219935,Cluster-60288.252017,Cluster-60288.293014,Cluster-60288.214222,Cluster-60288.195253,Cluster-60288.265779,Cluster-60288.125908,Cluster-60288.88970,Cluster-60288.337193,Cluster-60288.269512,Cluster-60288.287166,C…
GO:0046128	purine ribonucleoside metabolic process	biological_process	2.0008e-07	7.2639e-06	271	9009	3898	176156	Cluster-60288.266931,Cluster-60288.220747,Cluster-60288.326578,Cluster-60288.119412,Cluster-60288.286669,Cluster-60288.345509,Cluster-60288.150855,Cluster-60288.217577,Cluster-60288.206061,Cluster-60288.34983,Cluster-60288.234211,Cluster-60288.200986,Cluster-60288.206062,Cluster-60288.262972,Cluster-60288.216394,Cluster-60288.382808,Cluster-60288.216375,Cluster-60288.204820,Cluster-60288.224115,C…
GO:0016762	xyloglucan:xyloglucosyl transferase activity	molecular_function	2.2282e-07	8.0415e-06	29	9009	176	176156	Cluster-60288.215685,Cluster-60288.141750,Cluster-60288.218808,Cluster-60288.227157,Cluster-60288.156761,Cluster-60288.152834,Cluster-60288.211854,Cluster-60288.172121,Cluster-60288.241453,Cluster-60288.223083,Cluster-60288.186049,Cluster-60288.169759,Cluster-60288.211207,Cluster-60288.187666,Cluster-60288.73122,Cluster-60288.302139,Cluster-60288.211316,Cluster-60288.212944,Cluster-60288.211212,C…
GO:0008272	sulfate transport	biological_process	2.4317e-07	8.6725e-06	27	9009	157	176156	Cluster-60288.123911,Cluster-60288.209471,Cluster-60288.238649,Cluster-60288.218474,Cluster-60288.164075,Cluster-60288.222024,Cluster-60288.218475,Cluster-60288.146883,Cluster-60288.228085,Cluster-60288.228094,Cluster-60288.280923,Cluster-60288.213655,Cluster-60288.213653,Cluster-60288.182734,Cluster-60288.123733,Cluster-60288.328198,Cluster-60288.289298,Cluster-60288.123262,Cluster-60288.218476,…
GO:0015116	sulfate transmembrane transporter activity	molecular_function	2.4317e-07	8.6725e-06	27	9009	157	176156	Cluster-60288.280923,Cluster-60288.213655,Cluster-60288.182734,Cluster-60288.213653,Cluster-60288.328198,Cluster-60288.123733,Cluster-60288.123262,Cluster-60288.289298,Cluster-60288.218476,Cluster-60288.213654,Cluster-60288.249430,Cluster-60288.228084,Cluster-60288.192736,Cluster-60288.151992,Cluster-60288.93381,Cluster-60288.253733,Cluster-60288.238650,Cluster-60288.123911,Cluster-60288.209471,C…
GO:0042546	cell wall biogenesis	biological_process	2.4899e-07	8.8281e-06	64	9009	674	176156	Cluster-60288.223278,Cluster-60288.344438,Cluster-60288.381938,Cluster-60288.223690,Cluster-60288.274974,Cluster-60288.85430,Cluster-60288.160423,Cluster-60288.272104,Cluster-60288.40655,Cluster-60288.245101,Cluster-60288.180486,Cluster-60288.223469,Cluster-60288.206979,Cluster-60288.140415,Cluster-60288.218248,Cluster-60288.220888,Cluster-60288.311166,Cluster-60288.274812,Cluster-60288.213134,Cl…
GO:0009066	aspartate family amino acid metabolic process	biological_process	2.9811e-07	1.0508e-05	131	9009	1562	176156	Cluster-60288.225923,Cluster-60288.223585,Cluster-60288.223495,Cluster-60288.222402,Cluster-60288.284829,Cluster-60288.244227,Cluster-60288.241278,Cluster-60288.236775,Cluster-60288.225492,Cluster-60288.203918,Cluster-60288.231350,Cluster-60288.220916,Cluster-60288.126649,Cluster-60288.264373,Cluster-60288.219946,Cluster-60288.253192,Cluster-60288.264375,Cluster-60288.38760,Cluster-60288.226136,C…
GO:0006772	thiamine metabolic process	biological_process	3.158e-07	1.1004e-05	20	9009	102	176156	Cluster-60288.223861,Cluster-60288.265725,Cluster-60288.231668,Cluster-60288.218869,Cluster-60288.214767,Cluster-60288.278452,Cluster-60288.224735,Cluster-60288.225397,Cluster-60288.230619,Cluster-60288.228352,Cluster-60288.224738,Cluster-60288.221206,Cluster-60288.169215,Cluster-60288.218865,Cluster-60288.218860,Cluster-60288.225211,Cluster-60288.179723,Cluster-60288.209070,Cluster-60288.223328,…
GO:0042723	thiamine-containing compound metabolic process	biological_process	3.158e-07	1.1004e-05	20	9009	102	176156	Cluster-60288.218865,Cluster-60288.218860,Cluster-60288.225211,Cluster-60288.179723,Cluster-60288.223328,Cluster-60288.209070,Cluster-60288.219634,Cluster-60288.225397,Cluster-60288.230619,Cluster-60288.228352,Cluster-60288.224738,Cluster-60288.221206,Cluster-60288.169215,Cluster-60288.278452,Cluster-60288.224735,Cluster-60288.223861,Cluster-60288.265725,Cluster-60288.231668,Cluster-60288.218869,…
GO:1901682	sulfur compound transmembrane transporter activity	molecular_function	3.8408e-07	1.3307e-05	27	9009	160	176156	Cluster-60288.213654,Cluster-60288.228084,Cluster-60288.249430,Cluster-60288.151992,Cluster-60288.93381,Cluster-60288.192736,Cluster-60288.238650,Cluster-60288.253733,Cluster-60288.280923,Cluster-60288.213655,Cluster-60288.328198,Cluster-60288.123733,Cluster-60288.213653,Cluster-60288.182734,Cluster-60288.123262,Cluster-60288.289298,Cluster-60288.218476,Cluster-60288.146883,Cluster-60288.228094,C…
GO:0019725	cellular homeostasis	biological_process	4.0779e-07	1.4048e-05	98	9009	1132	176156	Cluster-60288.270403,Cluster-60288.284774,Cluster-60288.231199,Cluster-60288.173557,Cluster-60288.189186,Cluster-60288.151016,Cluster-60288.329736,Cluster-60288.283105,Cluster-60288.238335,Cluster-60288.224660,Cluster-60288.135267,Cluster-60288.288889,Cluster-60288.308624,Cluster-60288.265867,Cluster-60288.308623,Cluster-60288.212458,Cluster-60288.225870,Cluster-60288.212467,Cluster-60288.207972,…
GO:0015996	chlorophyll catabolic process	biological_process	4.7929e-07	1.6325e-05	26	9009	150	176156	Cluster-60288.241880,Cluster-60288.229754,Cluster-60288.332069,Cluster-60288.251596,Cluster-60288.223917,Cluster-60288.213015,Cluster-60288.221470,Cluster-60288.99574,Cluster-60288.256722,Cluster-60288.221466,Cluster-60288.200873,Cluster-60288.210765,Cluster-60288.253919,Cluster-65767.0,Cluster-60288.200879,Cluster-60288.172223,Cluster-60288.172234,Cluster-60288.103041,Cluster-60288.226773,Cluste…
GO:0047746	chlorophyllase activity	molecular_function	4.7929e-07	1.6325e-05	26	9009	150	176156	Cluster-60288.99574,Cluster-60288.221470,Cluster-60288.256722,Cluster-60288.200873,Cluster-60288.221466,Cluster-60288.210765,Cluster-60288.253919,Cluster-60288.241880,Cluster-60288.229754,Cluster-60288.332069,Cluster-60288.251596,Cluster-60288.223917,Cluster-60288.213015,Cluster-60288.274619,Cluster-60288.226773,Cluster-60288.103041,Cluster-60288.235850,Cluster-60288.197291,Cluster-60288.165990,C…
GO:0016838	carbon-oxygen lyase activity, acting on phosphates	molecular_function	4.8963e-07	1.6585e-05	53	9009	487	176156	Cluster-60288.261128,Cluster-60288.204742,Cluster-60288.239453,Cluster-60288.293535,Cluster-60288.235455,Cluster-60288.343145,Cluster-60288.211493,Cluster-60288.106925,Cluster-60288.215780,Cluster-60288.213502,Cluster-60288.236345,Cluster-60288.219793,Cluster-60288.215767,Cluster-60288.243326,Cluster-60288.225442,Cluster-60288.294037,Cluster-60288.638,Cluster-60288.34233,Cluster-60288.97388,Clust…
GO:0016620	oxidoreductase activity, acting on the aldehyde or oxo group of donors, NAD or NADP as acceptor	molecular_function	5.1448e-07	1.733e-05	47	9009	421	176156	Cluster-60288.224667,Cluster-60288.141861,Cluster-60288.219947,Cluster-60288.235730,Cluster-60288.240528,Cluster-60288.224939,Cluster-60288.227080,Cluster-60288.213833,Cluster-60288.318083,Cluster-60288.213610,Cluster-60288.38760,Cluster-60288.183156,Cluster-60288.230631,Cluster-60288.255327,Cluster-60288.216373,Cluster-60288.283030,Cluster-60288.213460,Cluster-60288.202052,Cluster-60288.224937,C…
GO:0006020	inositol metabolic process	biological_process	5.3295e-07	1.7823e-05	28	9009	202	176156	Cluster-60288.240207,Cluster-60288.224117,Cluster-60288.222704,Cluster-60288.222451,Cluster-60288.224115,Cluster-60288.260812,Cluster-60288.237760,Cluster-60288.207155,Cluster-60288.220747,Cluster-60288.200037,Cluster-60288.291535,Cluster-60288.211147,Cluster-60288.210900,Cluster-60288.237255,Cluster-60288.222700,Cluster-60288.254370,Cluster-60288.235646,Cluster-60288.228043,Cluster-60288.200035,…
GO:0009570	chloroplast stroma	cellular_component	5.3501e-07	1.7823e-05	19	9009	107	176156	Cluster-60288.228172,Cluster-60288.223861,Cluster-60288.174165,Cluster-60288.221409,Cluster-60288.373821,Cluster-60288.337193,Cluster-60288.219619,Cluster-60288.190016,Cluster-60288.243329,Cluster-60288.221144,Cluster-60288.224615,Cluster-60288.248002,Cluster-60288.208999,Cluster-60288.211493,Cluster-60288.180690,Cluster-60288.239730,Cluster-60288.219634,Cluster-60288.190015,Cluster-60288.219617
GO:0000096	sulfur amino acid metabolic process	biological_process	5.5027e-07	1.8231e-05	47	9009	436	176156	Cluster-60288.211300,Cluster-60288.203918,Cluster-60288.167589,Cluster-60288.230445,Cluster-60288.231350,Cluster-60288.220918,Cluster-60288.232431,Cluster-60288.223888,Cluster-60288.266118,Cluster-60288.232432,Cluster-60288.220923,Cluster-60288.216780,Cluster-60288.219219,Cluster-60288.228362,Cluster-60288.224847,Cluster-60288.167577,Cluster-60288.220086,Cluster-60288.223585,Cluster-60288.129007,…
GO:0009532	plastid stroma	cellular_component	5.7305e-07	1.8882e-05	19	9009	108	176156	Cluster-60288.373821,Cluster-60288.337193,Cluster-60288.174165,Cluster-60288.221409,Cluster-60288.223861,Cluster-60288.228172,Cluster-60288.224615,Cluster-60288.190016,Cluster-60288.221144,Cluster-60288.243329,Cluster-60288.219619,Cluster-60288.211493,Cluster-60288.180690,Cluster-60288.208999,Cluster-60288.248002,Cluster-60288.219617,Cluster-60288.190015,Cluster-60288.219634,Cluster-60288.239730
GO:0004478	methionine adenosyltransferase activity	molecular_function	5.8032e-07	1.8917e-05	14	9009	70	176156	Cluster-60288.220923,Cluster-60288.220916,Cluster-60288.310830,Cluster-60288.223495,Cluster-60288.248772,Cluster-60288.220934,Cluster-60288.211300,Cluster-60288.34983,Cluster-60288.224488,Cluster-60288.220925,Cluster-60288.220918,Cluster-60288.159629,Cluster-60288.220939,Cluster-60288.224487
GO:0006556	S-adenosylmethionine biosynthetic process	biological_process	5.8032e-07	1.8917e-05	14	9009	70	176156	Cluster-60288.220925,Cluster-60288.224488,Cluster-60288.34983,Cluster-60288.211300,Cluster-60288.224487,Cluster-60288.159629,Cluster-60288.220939,Cluster-60288.220918,Cluster-60288.220923,Cluster-60288.220916,Cluster-60288.248772,Cluster-60288.220934,Cluster-60288.223495,Cluster-60288.310830
GO:1901135	carbohydrate derivative metabolic process	biological_process	5.9111e-07	1.9165e-05	540	9009	8317	176156	Cluster-60288.219565,Cluster-60288.210988,Cluster-60288.275464,Cluster-60288.233427,Cluster-60288.223495,Cluster-60288.257841,Cluster-60288.265423,Cluster-60288.342958,Cluster-60288.221617,Cluster-60288.221191,Cluster-60288.192197,Cluster-60288.245934,Cluster-60288.248673,Cluster-60288.217158,Cluster-60288.184757,Cluster-60288.302748,Cluster-60288.199324,Cluster-60288.217465,Cluster-60288.371762,…
GO:0009308	amine metabolic process	biological_process	7.6791e-07	2.4765e-05	128	9009	1546	176156	Cluster-60288.207371,Cluster-60288.284829,Cluster-60288.241278,Cluster-60288.205095,Cluster-60288.222891,Cluster-60288.146781,Cluster-60288.58958,Cluster-60288.68787,Cluster-60288.292483,Cluster-60288.228227,Cluster-60288.307007,Cluster-60288.108057,Cluster-60288.239453,Cluster-60288.105608,Cluster-60288.216002,Cluster-60288.21812,Cluster-60288.233371,Cluster-60288.221889,Cluster-60288.214021,Clu…
GO:0010218	response to far red light	biological_process	8.1166e-07	2.6038e-05	6	9009	11	176156	Cluster-60288.208999,Cluster-60288.163376,Cluster-60288.224615,Cluster-60288.180690,Cluster-60288.228172,Cluster-60288.239730
GO:0004097	catechol oxidase activity	molecular_function	8.9875e-07	2.868e-05	13	9009	52	176156	Cluster-60288.251261,Cluster-60288.234915,Cluster-60288.251263,Cluster-60288.251260,Cluster-60288.223078,Cluster-60288.251265,Cluster-60288.39319,Cluster-60288.244462,Cluster-60288.301100,Cluster-60288.251256,Cluster-60288.274425,Cluster-60288.187532,Cluster-60288.251262
GO:0046149	pigment catabolic process	biological_process	9.5974e-07	3.0465e-05	26	9009	157	176156	Cluster-60288.229902,Cluster-60288.227102,Cluster-60288.165990,Cluster-60288.221467,Cluster-60288.197291,Cluster-60288.235850,Cluster-60288.274619,Cluster-60288.226773,Cluster-60288.103041,Cluster-60288.172234,Cluster-60288.200879,Cluster-60288.172223,Cluster-65767.0,Cluster-60288.253919,Cluster-60288.210765,Cluster-60288.200873,Cluster-60288.221466,Cluster-60288.256722,Cluster-60288.221470,Clust…
GO:0009055	electron carrier activity	molecular_function	1.017e-06	3.2116e-05	143	9009	1863	176156	Cluster-50677.0,Cluster-60288.236673,Cluster-60288.231878,Cluster-60288.205537,Cluster-60288.190464,Cluster-60288.220532,Cluster-60288.228241,Cluster-60288.192986,Cluster-60288.153600,Cluster-60288.205016,Cluster-60288.221379,Cluster-60288.221496,Cluster-60288.218740,Cluster-60288.182292,Cluster-60288.222487,Cluster-60288.158473,Cluster-60288.247874,Cluster-60288.153959,Cluster-60288.190625,Clust…
GO:0009639	response to red or far red light	biological_process	1.1237e-06	3.5301e-05	7	9009	18	176156	Cluster-60288.180690,Cluster-60288.224615,Cluster-60288.208999,Cluster-60288.163376,Cluster-60288.220134,Cluster-60288.228172,Cluster-60288.239730
GO:0042440	pigment metabolic process	biological_process	1.1555e-06	3.6113e-05	94	9009	1009	176156	Cluster-60288.99574,Cluster-60288.205715,Cluster-60288.223077,Cluster-60288.200873,Cluster-60288.225301,Cluster-60288.397734,Cluster-60288.365658,Cluster-60288.224886,Cluster-60288.229754,Cluster-60288.222586,Cluster-60288.213015,Cluster-60288.295579,Cluster-60288.208981,Cluster-60288.221271,Cluster-60288.391331,Cluster-60288.279422,Cluster-60288.235850,Cluster-60288.224398,Cluster-60288.227102,C…
GO:0072330	monocarboxylic acid biosynthetic process	biological_process	1.5862e-06	4.9319e-05	129	9009	1588	176156	Cluster-60288.235854,Cluster-60288.218190,Cluster-60288.277540,Cluster-60288.256906,Cluster-60288.232346,Cluster-60288.271865,Cluster-60288.233462,Cluster-60288.232428,Cluster-60288.261312,Cluster-60288.191649,Cluster-60288.195015,Cluster-60288.235778,Cluster-60288.215152,Cluster-60288.328730,Cluster-60288.222010,Cluster-60288.201075,Cluster-60288.328731,Cluster-60288.314277,Cluster-60288.36614,C…
GO:0016701	oxidoreductase activity, acting on single donors with incorporation of molecular oxygen	molecular_function	1.6268e-06	5.0323e-05	69	9009	675	176156	Cluster-60288.220860,Cluster-60288.225211,Cluster-60288.220100,Cluster-60288.74067,Cluster-60288.191273,Cluster-60288.226749,Cluster-60288.91669,Cluster-60288.215075,Cluster-60288.225883,Cluster-60288.210820,Cluster-60288.198341,Cluster-60288.220859,Cluster-60288.222416,Cluster-60288.228940,Cluster-60288.217620,Cluster-60288.195411,Cluster-60288.220082,Cluster-60288.224907,Cluster-60288.253199,Cl…
GO:0010114	response to red light	biological_process	1.8261e-06	5.6201e-05	6	9009	12	176156	Cluster-60288.228172,Cluster-60288.239730,Cluster-60288.180690,Cluster-60288.224615,Cluster-60288.163376,Cluster-60288.208999
GO:0015994	chlorophyll metabolic process	biological_process	1.9675e-06	6.0248e-05	63	9009	608	176156	Cluster-60288.226603,Cluster-60288.274619,Cluster-60288.227148,Cluster-60288.229902,Cluster-60288.221467,Cluster-60288.168656,Cluster-60288.227356,Cluster-60288.207985,Cluster-65767.0,Cluster-60288.239134,Cluster-60288.172223,Cluster-60288.211654,Cluster-60288.162898,Cluster-60288.291073,Cluster-60288.226097,Cluster-60288.220571,Cluster-60288.253919,Cluster-60288.210765,Cluster-60288.258762,Clust…
GO:0072348	sulfur compound transport	biological_process	2.3916e-06	7.2866e-05	28	9009	186	176156	Cluster-60288.289298,Cluster-60288.123262,Cluster-60288.218476,Cluster-60288.123733,Cluster-60288.328198,Cluster-60288.182734,Cluster-60288.213653,Cluster-60288.213655,Cluster-60288.280923,Cluster-60288.192736,Cluster-60288.151992,Cluster-60288.253733,Cluster-60288.93381,Cluster-60288.238650,Cluster-60288.228084,Cluster-60288.249430,Cluster-60288.213654,Cluster-60288.218475,Cluster-60288.222024,C…
GO:0006721	terpenoid metabolic process	biological_process	2.5041e-06	7.5911e-05	73	9009	741	176156	Cluster-60288.217516,Cluster-60288.183713,Cluster-60288.397734,Cluster-60288.190016,Cluster-60288.222586,Cluster-60288.224886,Cluster-60288.134356,Cluster-60288.224398,Cluster-60288.207673,Cluster-60288.272104,Cluster-60288.199710,Cluster-60288.221271,Cluster-60288.205881,Cluster-60288.227110,Cluster-60288.209503,Cluster-60288.2753,Cluster-60288.204298,Cluster-60288.252021,Cluster-60288.216966,Cl…
GO:0009116	nucleoside metabolic process	biological_process	2.9752e-06	8.9746e-05	287	9009	4230	176156	Cluster-60288.198182,Cluster-60288.303065,Cluster-60288.95717,Cluster-60288.155138,Cluster-60288.253328,Cluster-60288.225611,Cluster-60288.134563,Cluster-60288.216393,Cluster-60288.282300,Cluster-60288.222798,Cluster-60288.220934,Cluster-60288.215342,Cluster-60288.210045,Cluster-60288.305077,Cluster-60288.218706,Cluster-60288.233002,Cluster-60288.204185,Cluster-60288.269515,Cluster-60288.272391,C…
GO:1901657	glycosyl compound metabolic process	biological_process	3.0345e-06	9.1081e-05	290	9009	4290	176156	Cluster-60288.253733,Cluster-60288.253272,Cluster-60288.211300,Cluster-60288.222451,Cluster-60288.222525,Cluster-60288.192038,Cluster-60288.207155,Cluster-60288.234274,Cluster-60288.136505,Cluster-60288.318296,Cluster-60288.234213,Cluster-57371.0,Cluster-60288.212670,Cluster-60288.189730,Cluster-60288.232902,Cluster-60288.225611,Cluster-60288.134563,Cluster-60288.216393,Cluster-60288.155138,Clust…
GO:0004618	phosphoglycerate kinase activity	molecular_function	3.2247e-06	9.6313e-05	15	9009	73	176156	Cluster-60288.232902,Cluster-60288.218298,Cluster-60288.236267,Cluster-60288.105377,Cluster-60288.216098,Cluster-60288.104354,Cluster-60288.192038,Cluster-60288.218308,Cluster-60288.287529,Cluster-60288.218297,Cluster-60288.218302,Cluster-60288.195066,Cluster-60288.280602,Cluster-60288.218299,Cluster-60288.265779
GO:0003993	acid phosphatase activity	molecular_function	3.8897e-06	0.00011504	32	9009	218	176156	Cluster-60288.212495,Cluster-60288.218109,Cluster-60288.103724,Cluster-60288.218108,Cluster-60288.272546,Cluster-60288.174854,Cluster-60288.233703,Cluster-60288.251903,Cluster-60288.293164,Cluster-60288.103723,Cluster-60288.247223,Cluster-60288.316941,Cluster-60288.318093,Cluster-60288.197443,Cluster-60288.212498,Cluster-60288.349738,Cluster-60288.176405,Cluster-60288.262087,Cluster-60288.6970,Cl…
GO:0019497	hexachlorocyclohexane metabolic process	biological_process	3.8897e-06	0.00011504	32	9009	218	176156	Cluster-60288.247225,Cluster-60288.6970,Cluster-60288.262087,Cluster-60288.232450,Cluster-60288.245831,Cluster-60288.98116,Cluster-60288.110346,Cluster-60288.301435,Cluster-60288.242204,Cluster-60288.257842,Cluster-60288.296427,Cluster-60288.264261,Cluster-60288.218107,Cluster-60288.181514,Cluster-60288.293163,Cluster-60288.174854,Cluster-60288.218108,Cluster-60288.103724,Cluster-60288.272546,Clu…
GO:0004013	adenosylhomocysteinase activity	molecular_function	4.3296e-06	0.0001262	10	9009	41	176156	Cluster-60288.232432,Cluster-60288.232431,Cluster-60288.223888,Cluster-60288.232428,Cluster-60288.235037,Cluster-60288.237016,Cluster-60288.224381,Cluster-60288.224847,Cluster-60288.219219,Cluster-60288.231350
GO:0016801	hydrolase activity, acting on ether bonds	molecular_function	4.3296e-06	0.0001262	10	9009	41	176156	Cluster-60288.232432,Cluster-60288.223888,Cluster-60288.232431,Cluster-60288.235037,Cluster-60288.232428,Cluster-60288.237016,Cluster-60288.224381,Cluster-60288.224847,Cluster-60288.219219,Cluster-60288.231350
GO:0016802	trialkylsulfonium hydrolase activity	molecular_function	4.3296e-06	0.0001262	10	9009	41	176156	Cluster-60288.232432,Cluster-60288.235037,Cluster-60288.232428,Cluster-60288.223888,Cluster-60288.232431,Cluster-60288.237016,Cluster-60288.224847,Cluster-60288.224381,Cluster-60288.219219,Cluster-60288.231350
GO:0004751	ribose-5-phosphate isomerase activity	molecular_function	4.89e-06	0.00014118	16	9009	99	176156	Cluster-60288.224271,Cluster-60288.266403,Cluster-60288.238677,Cluster-60288.37618,Cluster-60288.37625,Cluster-60288.37619,Cluster-60288.286894,Cluster-60288.37623,Cluster-60288.231734,Cluster-60288.211926,Cluster-60288.222204,Cluster-60288.222206,Cluster-60288.37627,Cluster-60288.37628,Cluster-60288.238676,Cluster-60288.210063
GO:0009052	pentose-phosphate shunt, non-oxidative branch	biological_process	4.89e-06	0.00014118	16	9009	99	176156	Cluster-60288.37625,Cluster-60288.224271,Cluster-60288.266403,Cluster-60288.37618,Cluster-60288.238677,Cluster-60288.286894,Cluster-60288.37623,Cluster-60288.231734,Cluster-60288.211926,Cluster-60288.37619,Cluster-60288.210063,Cluster-60288.222206,Cluster-60288.222204,Cluster-60288.37627,Cluster-60288.238676,Cluster-60288.37628
GO:0008987	quinolinate synthetase A activity	molecular_function	5.1525e-06	0.00014736	8	9009	17	176156	Cluster-60288.239134,Cluster-60288.301806,Cluster-60288.211189,Cluster-60288.301811,Cluster-60288.226603,Cluster-60288.224583,Cluster-60288.220573,Cluster-60288.220571
GO:0019804	obsolete quinolinate synthetase complex	cellular_component	5.1525e-06	0.00014736	8	9009	17	176156	Cluster-60288.226603,Cluster-60288.211189,Cluster-60288.301811,Cluster-60288.301806,Cluster-60288.220571,Cluster-60288.220573,Cluster-60288.224583,Cluster-60288.239134
GO:0016799	hydrolase activity, hydrolyzing N-glycosyl compounds	molecular_function	5.3392e-06	0.00015198	32	9009	300	176156	Cluster-60288.228079,Cluster-60288.211164,Cluster-60288.221332,Cluster-60288.228074,Cluster-60288.212646,Cluster-60288.207098,Cluster-60288.167429,Cluster-60288.228077,Cluster-60288.228078,Cluster-60288.197814,Cluster-60288.255383,Cluster-60288.77077,Cluster-60288.204279,Cluster-60288.146747,Cluster-60288.211167,Cluster-60288.254003,Cluster-60288.214686,Cluster-60288.214685,Cluster-60288.137840,C…
GO:0006778	porphyrin-containing compound metabolic process	biological_process	6.0924e-06	0.00017261	82	9009	890	176156	Cluster-60288.291073,Cluster-60288.226097,Cluster-60288.220571,Cluster-60288.256722,Cluster-60288.225750,Cluster-60288.250642,Cluster-60288.184920,Cluster-60288.223917,Cluster-60288.226603,Cluster-60288.274619,Cluster-60288.273942,Cluster-60288.227148,Cluster-60288.229902,Cluster-60288.224056,Cluster-60288.227356,Cluster-60288.221470,Cluster-60288.228311,Cluster-60288.405008,Cluster-60288.219946,…
GO:0016774	phosphotransferase activity, carboxyl group as acceptor	molecular_function	6.7008e-06	0.00018896	15	9009	78	176156	Cluster-60288.265779,Cluster-60288.195066,Cluster-60288.218302,Cluster-60288.280602,Cluster-60288.218299,Cluster-60288.218297,Cluster-60288.192038,Cluster-60288.218308,Cluster-60288.287529,Cluster-60288.104354,Cluster-60288.216098,Cluster-60288.105377,Cluster-60288.232902,Cluster-60288.218298,Cluster-60288.236267
GO:0016903	oxidoreductase activity, acting on the aldehyde or oxo group of donors	molecular_function	7.1588e-06	0.00020094	59	9009	621	176156	Cluster-60288.201079,Cluster-60288.56766,Cluster-60288.263668,Cluster-60288.232038,Cluster-60288.224644,Cluster-60288.232090,Cluster-60288.247065,Cluster-60288.214463,Cluster-60288.202275,Cluster-60288.298933,Cluster-60288.229984,Cluster-60288.202276,Cluster-60288.204734,Cluster-60288.268763,Cluster-60288.221343,Cluster-60288.211429,Cluster-60288.198468,Cluster-60288.220441,Cluster-60288.213461,C…
GO:0004096	catalase activity	molecular_function	7.1948e-06	0.00020102	10	9009	39	176156	Cluster-60288.221843,Cluster-60288.233371,Cluster-60288.222338,Cluster-60288.222407,Cluster-60288.222372,Cluster-60288.208108,Cluster-60288.222335,Cluster-60288.209848,Cluster-60288.213986,Cluster-60288.220767
GO:0006576	cellular biogenic amine metabolic process	biological_process	7.293e-06	0.00020191	116	9009	1428	176156	Cluster-60288.205800,Cluster-60288.241278,Cluster-60288.236941,Cluster-60288.284829,Cluster-60288.177774,Cluster-60288.239098,Cluster-60288.204867,Cluster-60288.107598,Cluster-60288.228227,Cluster-60288.241491,Cluster-60288.204939,Cluster-60288.92639,Cluster-60288.225750,Cluster-60288.58958,Cluster-60288.259930,Cluster-60288.271735,Cluster-60288.222891,Cluster-60288.146781,Cluster-60288.332060,Cl…
GO:0044106	cellular amine metabolic process	biological_process	7.293e-06	0.00020191	116	9009	1428	176156	Cluster-60288.232432,Cluster-60288.123021,Cluster-60288.228392,Cluster-60288.223888,Cluster-60288.146526,Cluster-60288.148676,Cluster-60288.198329,Cluster-60288.279639,Cluster-60288.212152,Cluster-60288.204868,Cluster-60288.230440,Cluster-60288.221038,Cluster-60288.214463,Cluster-60288.209848,Cluster-60288.289200,Cluster-60288.175321,Cluster-60288.196554,Cluster-60288.193416,Cluster-60288.232226,…
GO:0071804	cellular potassium ion transport	biological_process	7.5552e-06	0.00020727	36	9009	294	176156	Cluster-60288.185228,Cluster-60288.236735,Cluster-60288.196844,Cluster-60288.229263,Cluster-60288.191719,Cluster-60288.325034,Cluster-60288.248929,Cluster-60288.285630,Cluster-60288.270158,Cluster-60288.233198,Cluster-60288.125618,Cluster-60288.172094,Cluster-60288.191081,Cluster-60288.263236,Cluster-60288.212131,Cluster-60288.212137,Cluster-60288.386746,Cluster-60288.232823,Cluster-60288.251159,…
GO:0071805	potassium ion transmembrane transport	biological_process	7.5552e-06	0.00020727	36	9009	294	176156	Cluster-60288.233196,Cluster-60288.233199,Cluster-60288.217299,Cluster-60288.134038,Cluster-60288.212135,Cluster-60288.108733,Cluster-60288.196845,Cluster-60288.238848,Cluster-60288.189296,Cluster-60288.163849,Cluster-60288.323125,Cluster-60288.171594,Cluster-60288.196850,Cluster-60288.259617,Cluster-60288.191080,Cluster-60288.263235,Cluster-60288.95628,Cluster-60288.191081,Cluster-60288.172094,C…
GO:0016053	organic acid biosynthetic process	biological_process	8.8578e-06	0.00024083	258	9009	3721	176156	Cluster-60288.242383,Cluster-60288.172378,Cluster-60288.230081,Cluster-60288.245496,Cluster-60288.226844,Cluster-60288.215198,Cluster-60288.225230,Cluster-60288.224398,Cluster-60288.227130,Cluster-60288.230441,Cluster-60288.259627,Cluster-60288.213912,Cluster-60288.63738,Cluster-60288.223077,Cluster-60288.204756,Cluster-60288.132106,Cluster-60288.239134,Cluster-60288.254519,Cluster-60288.232432,C…
GO:0046394	carboxylic acid biosynthetic process	biological_process	8.8578e-06	0.00024083	258	9009	3721	176156	Cluster-60288.182841,Cluster-60288.224647,Cluster-60288.303065,Cluster-60288.233533,Cluster-60288.2753,Cluster-60288.234092,Cluster-60288.335964,Cluster-60288.316091,Cluster-60288.228352,Cluster-60288.227708,Cluster-60288.229828,Cluster-60288.196383,Cluster-60288.319827,Cluster-60288.203394,Cluster-60288.266147,Cluster-60288.232088,Cluster-60288.303244,Cluster-60288.638,Cluster-60288.364294,Clust…
GO:0009941	chloroplast envelope	cellular_component	9.0963e-06	0.00024621	19	9009	125	176156	Cluster-60288.263668,Cluster-60288.233817,Cluster-60288.219634,Cluster-60288.239730,Cluster-60288.180690,Cluster-60288.208999,Cluster-60288.870,Cluster-60288.248002,Cluster-26033.0,Cluster-60288.224615,Cluster-60288.207096,Cluster-60288.221144,Cluster-60288.219619,Cluster-60288.34049,Cluster-60288.221409,Cluster-60288.223861,Cluster-60288.228172,Cluster-60288.209372,Cluster-60288.239807
GO:0022857	transmembrane transporter activity	molecular_function	9.8638e-06	0.0002658	628	9009	9911	176156	Cluster-60288.134038,Cluster-60288.284774,Cluster-60288.257398,Cluster-60288.249865,Cluster-60288.284920,Cluster-60288.181038,Cluster-60288.222024,Cluster-60288.85288,Cluster-60288.259617,Cluster-60288.246081,Cluster-60288.179723,Cluster-60288.193024,Cluster-60288.238486,Cluster-60288.146526,Cluster-60288.221469,Cluster-60288.333184,Cluster-60288.274126,Cluster-60288.422,Cluster-66739.0,Cluster-6…
GO:0071554	cell wall organization or biogenesis	biological_process	1.0132e-05	0.00027181	87	9009	1067	176156	Cluster-60288.250963,Cluster-60288.221377,Cluster-60288.200649,Cluster-60288.317061,Cluster-60288.223930,Cluster-60288.205112,Cluster-70252.0,Cluster-60288.159909,Cluster-60288.187362,Cluster-60288.234635,Cluster-60288.219196,Cluster-60288.264928,Cluster-60288.245943,Cluster-60288.200653,Cluster-60288.234744,Cluster-60288.15143,Cluster-60288.222454,Cluster-60288.200648,Cluster-60288.222345,Cluste…
GO:0055086	nucleobase-containing small molecule metabolic process	biological_process	1.0741e-05	0.00028688	543	9009	8597	176156	Cluster-60288.324870,Cluster-60288.254676,Cluster-60288.54639,Cluster-60288.217697,Cluster-60288.137520,Cluster-60288.188671,Cluster-60288.197995,Cluster-60288.258565,Cluster-60288.261750,Cluster-60288.236879,Cluster-60288.228717,Cluster-60288.195372,Cluster-60288.208700,Cluster-60288.245933,Cluster-60288.137357,Cluster-60288.87960,Cluster-60288.222389,Cluster-60288.187194,Cluster-60288.237036,Cl…
GO:0006771	riboflavin metabolic process	biological_process	1.1003e-05	0.00029131	42	9009	348	176156	Cluster-60288.247223,Cluster-60288.316941,Cluster-60288.103723,Cluster-60288.293164,Cluster-60288.251903,Cluster-60288.233703,Cluster-60288.174854,Cluster-60288.103724,Cluster-60288.218108,Cluster-60288.272546,Cluster-60288.218376,Cluster-60288.162962,Cluster-60288.218109,Cluster-60288.338425,Cluster-60288.212495,Cluster-60288.142676,Cluster-60288.349738,Cluster-60288.176405,Cluster-60288.190416,…
GO:0042726	flavin-containing compound metabolic process	biological_process	1.1003e-05	0.00029131	42	9009	348	176156	Cluster-60288.218376,Cluster-60288.272546,Cluster-60288.103724,Cluster-60288.218108,Cluster-60288.174854,Cluster-60288.142676,Cluster-60288.212495,Cluster-60288.338425,Cluster-60288.162962,Cluster-60288.218109,Cluster-60288.103723,Cluster-60288.316941,Cluster-60288.247223,Cluster-60288.233703,Cluster-60288.251903,Cluster-60288.293164,Cluster-60288.197443,Cluster-60288.218910,Cluster-60288.318093,…
GO:0015093	ferrous iron transmembrane transporter activity	molecular_function	1.2384e-05	0.00032505	44	9009	371	176156	Cluster-60288.161476,Cluster-60288.56994,Cluster-60288.223505,Cluster-60288.203456,Cluster-60288.267870,Cluster-60288.213912,Cluster-60288.139383,Cluster-60288.258225,Cluster-60288.222020,Cluster-60288.172298,Cluster-60288.240869,Cluster-60288.274126,Cluster-60288.281299,Cluster-60288.349345,Cluster-60288.135543,Cluster-60288.324063,Cluster-60288.181125,Cluster-60288.258228,Cluster-60288.221952,C…
GO:0015684	ferrous iron transport	biological_process	1.2384e-05	0.00032505	44	9009	371	176156	Cluster-60288.141247,Cluster-60288.229912,Cluster-60288.258228,Cluster-60288.221952,Cluster-60288.268479,Cluster-60288.217959,Cluster-60288.141246,Cluster-60288.246016,Cluster-60288.349345,Cluster-60288.135543,Cluster-60288.281299,Cluster-60288.324063,Cluster-60288.181125,Cluster-60288.222020,Cluster-60288.258225,Cluster-60288.274126,Cluster-60288.172298,Cluster-60288.240869,Cluster-60288.223505,…
GO:0016114	terpenoid biosynthetic process	biological_process	1.3818e-05	0.00036111	70	9009	737	176156	Cluster-60288.190464,Cluster-60288.221270,Cluster-60288.192596,Cluster-60288.302303,Cluster-60288.190405,Cluster-60288.214872,Cluster-60288.221206,Cluster-60288.216019,Cluster-60288.187188,Cluster-60288.229548,Cluster-60288.205309,Cluster-60288.134357,Cluster-60288.177982,Cluster-60288.273417,Cluster-60288.233435,Cluster-60288.216960,Cluster-60288.389696,Cluster-60288.205541,Cluster-60288.304943,…
GO:0009526	plastid envelope	cellular_component	1.4932e-05	0.00038856	19	9009	128	176156	Cluster-60288.224615,Cluster-60288.207096,Cluster-60288.221144,Cluster-60288.219619,Cluster-60288.34049,Cluster-60288.221409,Cluster-60288.223861,Cluster-60288.239807,Cluster-60288.228172,Cluster-60288.209372,Cluster-60288.263668,Cluster-60288.233817,Cluster-60288.219634,Cluster-60288.239730,Cluster-60288.180690,Cluster-60288.208999,Cluster-60288.870,Cluster-60288.248002,Cluster-26033.0
GO:0016703	oxidoreductase activity, acting on single donors with incorporation of molecular oxygen, incorporation of one atom of oxygen (internal monooxygenases or internal mixed function oxidases)	molecular_function	1.6396e-05	0.00042484	20	9009	118	176156	Cluster-60288.227595,Cluster-60288.214714,Cluster-60288.91669,Cluster-60288.231852,Cluster-60288.225397,Cluster-60288.228352,Cluster-60288.224738,Cluster-60288.225211,Cluster-60288.63415,Cluster-60288.220100,Cluster-60288.226343,Cluster-60288.223328,Cluster-60288.209070,Cluster-60288.241612,Cluster-60288.231668,Cluster-60288.198341,Cluster-60288.224735,Cluster-60288.215075,Cluster-60288.225883,Cl…
GO:0008238	exopeptidase activity	molecular_function	1.6946e-05	0.00043721	83	9009	979	176156	Cluster-60288.296535,Cluster-60288.172112,Cluster-60288.191396,Cluster-60288.232537,Cluster-60288.195693,Cluster-60288.217233,Cluster-60288.216004,Cluster-60288.215992,Cluster-60288.215996,Cluster-60288.216002,Cluster-60288.328474,Cluster-60288.181356,Cluster-60288.216001,Cluster-60288.258007,Cluster-60288.301012,Cluster-60288.220464,Cluster-60288.204416,Cluster-60288.216003,Cluster-60288.153056,…
GO:0015035	protein disulfide oxidoreductase activity	molecular_function	1.7712e-05	0.00045505	36	9009	327	176156	Cluster-60288.224861,Cluster-60288.172637,Cluster-60288.231193,Cluster-60288.249864,Cluster-60288.130679,Cluster-60288.241518,Cluster-60288.241542,Cluster-60288.255070,Cluster-60288.246457,Cluster-60288.180688,Cluster-60288.148409,Cluster-60288.265419,Cluster-60288.329734,Cluster-60288.33521,Cluster-60288.204324,Cluster-60288.125074,Cluster-60288.236673,Cluster-60288.302253,Cluster-60288.337206,C…
GO:0042132	fructose 1,6-bisphosphate 1-phosphatase activity	molecular_function	1.8088e-05	0.00046274	17	9009	103	176156	Cluster-60288.220074,Cluster-60288.204820,Cluster-60288.220073,Cluster-60288.326578,Cluster-60288.189538,Cluster-60288.213413,Cluster-60288.220666,Cluster-60288.220661,Cluster-60288.250939,Cluster-60288.261184,Cluster-60288.235995,Cluster-60288.215247,Cluster-60288.139656,Cluster-60288.212015,Cluster-60288.268211,Cluster-60288.139653,Cluster-60288.238794
GO:0015036	disulfide oxidoreductase activity	molecular_function	1.8497e-05	0.00047121	36	9009	328	176156	Cluster-60288.125074,Cluster-60288.302253,Cluster-60288.236673,Cluster-60288.33521,Cluster-60288.329734,Cluster-60288.265419,Cluster-60288.204324,Cluster-60288.241518,Cluster-60288.241542,Cluster-60288.180688,Cluster-60288.246457,Cluster-60288.148409,Cluster-60288.255070,Cluster-60288.130679,Cluster-60288.249864,Cluster-60288.224861,Cluster-60288.172637,Cluster-60288.231193,Cluster-60288.231199,C…
GO:0051049	regulation of transport	biological_process	1.8926e-05	0.00048013	31	9009	259	176156	Cluster-60288.220349,Cluster-60288.218527,Cluster-60288.198386,Cluster-60288.187301,Cluster-60288.233418,Cluster-60288.95628,Cluster-60288.249490,Cluster-60288.202962,Cluster-60288.218828,Cluster-60288.224031,Cluster-60288.237872,Cluster-60288.105497,Cluster-60288.263672,Cluster-60288.198926,Cluster-60288.220761,Cluster-60288.193906,Cluster-60288.225703,Cluster-60288.223285,Cluster-60288.222539,C…
GO:0005835	fatty acid synthase complex	cellular_component	1.9047e-05	0.00048118	23	9009	150	176156	Cluster-60288.235778,Cluster-60288.273037,Cluster-60288.191649,Cluster-60288.201071,Cluster-60288.213502,Cluster-60288.233533,Cluster-60288.220928,Cluster-60288.276397,Cluster-60288.187825,Cluster-60288.235854,Cluster-60288.270204,Cluster-60288.211033,Cluster-60288.191651,Cluster-60288.293372,Cluster-60288.221784,Cluster-60288.297618,Cluster-60288.171902,Cluster-60288.328731,Cluster-60288.201075,…
GO:0006575	cellular modified amino acid metabolic process	biological_process	2.1635e-05	0.00054429	134	9009	1710	176156	Cluster-60288.219946,Cluster-60288.220916,Cluster-60288.196890,Cluster-60288.38760,Cluster-60288.236929,Cluster-60288.222984,Cluster-60288.394331,Cluster-60288.242111,Cluster-60288.213417,Cluster-60288.231849,Cluster-60288.274516,Cluster-60288.227828,Cluster-60288.180254,Cluster-60288.159629,Cluster-60288.228165,Cluster-60288.243740,Cluster-60288.227792,Cluster-60288.103212,Cluster-60288.223495,C…
GO:0009637	response to blue light	biological_process	2.2838e-05	0.00056808	5	9009	11	176156	Cluster-60288.208999,Cluster-60288.180690,Cluster-60288.224615,Cluster-60288.228172,Cluster-60288.239730
GO:0034219	carbohydrate transmembrane transport	biological_process	2.2852e-05	0.00056808	10	9009	33	176156	Cluster-60288.218828,Cluster-60288.223282,Cluster-60288.221934,Cluster-60288.223662,Cluster-60288.217984,Cluster-60288.240769,Cluster-60288.223285,Cluster-60288.225703,Cluster-60288.203197,Cluster-60288.220241
GO:0018580	nitronate monooxygenase activity	molecular_function	2.2907e-05	0.00056808	12	9009	53	176156	Cluster-60288.224738,Cluster-60288.228352,Cluster-60288.225397,Cluster-60288.231852,Cluster-60288.231668,Cluster-60288.278452,Cluster-60288.209070,Cluster-60288.224735,Cluster-60288.241612,Cluster-60288.223328,Cluster-60288.226343,Cluster-60288.225211
GO:0004506	squalene monooxygenase activity	molecular_function	2.2956e-05	0.00056808	20	9009	123	176156	Cluster-60288.233435,Cluster-60288.187189,Cluster-60288.219204,Cluster-60288.389696,Cluster-60288.217512,Cluster-60288.209841,Cluster-60288.209503,Cluster-60288.227001,Cluster-60288.237886,Cluster-60288.258084,Cluster-60288.238882,Cluster-60288.245550,Cluster-60288.207673,Cluster-60288.217513,Cluster-60288.187188,Cluster-60288.173496,Cluster-60288.190405,Cluster-60288.397734,Cluster-60288.204029,…
GO:0004789	thiamine-phosphate diphosphorylase activity	molecular_function	2.3207e-05	0.00057198	12	9009	52	176156	Cluster-60288.224738,Cluster-60288.225397,Cluster-60288.228352,Cluster-60288.169215,Cluster-60288.214767,Cluster-60288.231668,Cluster-60288.278452,Cluster-60288.224735,Cluster-60288.223328,Cluster-60288.209070,Cluster-60288.225211,Cluster-60288.179723
GO:0006633	fatty acid biosynthetic process	biological_process	2.672e-05	0.00065589	93	9009	1144	176156	Cluster-60288.220928,Cluster-60288.222230,Cluster-60288.244092,Cluster-60288.253746,Cluster-60288.276397,Cluster-60288.187825,Cluster-60288.241278,Cluster-60288.273037,Cluster-60288.284829,Cluster-60288.256902,Cluster-60288.201071,Cluster-60288.225750,Cluster-60288.298189,Cluster-60288.314318,Cluster-60288.241491,Cluster-60288.239201,Cluster-60288.204939,Cluster-60288.293372,Cluster-60288.232346,…
GO:0033383	geranyl diphosphate metabolic process	biological_process	2.824e-05	0.00068763	4	9009	5	176156	Cluster-60288.211493,Cluster-60288.190015,Cluster-60288.190016,Cluster-60288.243329
GO:0043693	monoterpene biosynthetic process	biological_process	2.824e-05	0.00068763	4	9009	5	176156	Cluster-60288.190016,Cluster-60288.190015,Cluster-60288.243329,Cluster-60288.211493
GO:0004312	fatty acid synthase activity	molecular_function	3.0628e-05	0.0007428	23	9009	158	176156	Cluster-60288.235854,Cluster-60288.187825,Cluster-60288.270204,Cluster-60288.220928,Cluster-60288.233533,Cluster-60288.276397,Cluster-60288.191649,Cluster-60288.213502,Cluster-60288.201071,Cluster-60288.235778,Cluster-60288.273037,Cluster-60288.201075,Cluster-60288.169019,Cluster-60288.179299,Cluster-60288.328730,Cluster-60288.297619,Cluster-60288.297618,Cluster-60288.328731,Cluster-60288.171902,…
GO:0006090	pyruvate metabolic process	biological_process	3.2995e-05	0.00079701	123	9009	1702	176156	Cluster-60288.291556,Cluster-60288.326578,Cluster-60288.200037,Cluster-60288.220747,Cluster-60288.266931,Cluster-60288.268100,Cluster-60288.240207,Cluster-60288.86729,Cluster-60288.220666,Cluster-60288.84428,Cluster-60288.220661,Cluster-60288.197567,Cluster-60288.199324,Cluster-60288.218299,Cluster-60288.218302,Cluster-60288.287529,Cluster-60288.219619,Cluster-60288.228581,Cluster-60288.273478,Cl…
GO:0019751	polyol metabolic process	biological_process	4.1478e-05	0.00099795	38	9009	398	176156	Cluster-60288.260812,Cluster-60288.224115,Cluster-60288.222451,Cluster-60288.216480,Cluster-60288.211147,Cluster-60288.211120,Cluster-60288.291535,Cluster-60288.207155,Cluster-60288.224117,Cluster-60288.222704,Cluster-60288.210902,Cluster-60288.287167,Cluster-60288.211122,Cluster-60288.272414,Cluster-60288.228043,Cluster-60288.250638,Cluster-60288.222700,Cluster-60288.237255,Cluster-60288.210900,…
GO:0008168	methyltransferase activity	molecular_function	4.2376e-05	0.0010155	246	9009	3633	176156	Cluster-60288.175312,Cluster-60288.192014,Cluster-60288.225751,Cluster-60288.251840,Cluster-60288.223490,Cluster-60288.179395,Cluster-60288.154034,Cluster-60288.230004,Cluster-60288.123022,Cluster-60288.185303,Cluster-60288.195303,Cluster-60288.205715,Cluster-60288.181265,Cluster-60288.209522,Cluster-60288.201868,Cluster-60288.400266,Cluster-60288.223601,Cluster-60288.271067,Cluster-60288.223546,…
GO:0051187	cofactor catabolic process	biological_process	4.3791e-05	0.0010453	27	9009	203	176156	Cluster-60288.227102,Cluster-60288.229902,Cluster-60288.197291,Cluster-60288.221467,Cluster-60288.165990,Cluster-60288.235850,Cluster-60288.274619,Cluster-60288.226773,Cluster-60288.103041,Cluster-60288.200879,Cluster-60288.172223,Cluster-60288.172234,Cluster-65767.0,Cluster-60288.195372,Cluster-60288.200873,Cluster-60288.221466,Cluster-60288.210765,Cluster-60288.253919,Cluster-60288.256722,Clust…
GO:0072509	divalent inorganic cation transmembrane transporter activity	molecular_function	4.469e-05	0.0010626	82	9009	953	176156	Cluster-60288.175493,Cluster-60288.196554,Cluster-60288.326627,Cluster-60288.214767,Cluster-60288.389357,Cluster-60288.25869,Cluster-60288.222928,Cluster-60288.173557,Cluster-60288.284774,Cluster-60288.242133,Cluster-60288.251321,Cluster-60288.206838,Cluster-60288.299161,Cluster-60288.74694,Cluster-60288.146526,Cluster-60288.229488,Cluster-60288.293875,Cluster-60288.179723,Cluster-60288.385490,Cl…
GO:0003840	gamma-glutamyltransferase activity	molecular_function	5.2717e-05	0.0012203	13	9009	56	176156	Cluster-60288.204048,Cluster-60288.212700,Cluster-60288.213093,Cluster-60288.242112,Cluster-60288.231440,Cluster-60288.233089,Cluster-60288.242114,Cluster-60288.242111,Cluster-60288.227835,Cluster-60288.227833,Cluster-60288.227831,Cluster-60288.227828,Cluster-60288.217925
GO:0006692	prostanoid metabolic process	biological_process	5.2717e-05	0.0012203	13	9009	56	176156	Cluster-60288.227833,Cluster-60288.242114,Cluster-60288.242111,Cluster-60288.227835,Cluster-60288.227828,Cluster-60288.217925,Cluster-60288.227831,Cluster-60288.213093,Cluster-60288.204048,Cluster-60288.212700,Cluster-60288.233089,Cluster-60288.242112,Cluster-60288.231440
GO:0006693	prostaglandin metabolic process	biological_process	5.2717e-05	0.0012203	13	9009	56	176156	Cluster-60288.213093,Cluster-60288.204048,Cluster-60288.212700,Cluster-60288.233089,Cluster-60288.242112,Cluster-60288.231440,Cluster-60288.227833,Cluster-60288.242111,Cluster-60288.242114,Cluster-60288.227835,Cluster-60288.227828,Cluster-60288.217925,Cluster-60288.227831
GO:0016741	transferase activity, transferring one-carbon groups	molecular_function	5.3057e-05	0.0012203	254	9009	3777	176156	Cluster-60288.157438,Cluster-60288.203918,Cluster-60288.194356,Cluster-60288.215170,Cluster-60288.103557,Cluster-60288.318493,Cluster-60288.292539,Cluster-60288.253762,Cluster-60288.350097,Cluster-60288.210125,Cluster-60288.253901,Cluster-60288.182385,Cluster-60288.223644,Cluster-60288.169780,Cluster-60288.209028,Cluster-60288.318494,Cluster-60288.222402,Cluster-60288.168697,Cluster-60288.160092,…
GO:0005338	nucleotide-sugar transmembrane transporter activity	molecular_function	5.3536e-05	0.0012203	4	9009	5	176156	Cluster-60288.219293,Cluster-60288.168374,Cluster-60288.235231,Cluster-60288.219279
GO:0005460	UDP-glucose transmembrane transporter activity	molecular_function	5.3536e-05	0.0012203	4	9009	5	176156	Cluster-60288.219279,Cluster-60288.235231,Cluster-60288.219293,Cluster-60288.168374
GO:0010044	response to aluminum ion	biological_process	5.3536e-05	0.0012203	4	9009	5	176156	Cluster-60288.219279,Cluster-60288.235231,Cluster-60288.219293,Cluster-60288.168374
GO:0015165	pyrimidine nucleotide-sugar transmembrane transporter activity	molecular_function	5.3536e-05	0.0012203	4	9009	5	176156	Cluster-60288.219279,Cluster-60288.235231,Cluster-60288.168374,Cluster-60288.219293
GO:0015780	nucleotide-sugar transport	biological_process	5.3536e-05	0.0012203	4	9009	5	176156	Cluster-60288.219279,Cluster-60288.235231,Cluster-60288.219293,Cluster-60288.168374
GO:0015781	pyrimidine nucleotide-sugar transport	biological_process	5.3536e-05	0.0012203	4	9009	5	176156	Cluster-60288.219293,Cluster-60288.168374,Cluster-60288.235231,Cluster-60288.219279
GO:0015786	UDP-glucose transport	biological_process	5.3536e-05	0.0012203	4	9009	5	176156	Cluster-60288.219279,Cluster-60288.168374,Cluster-60288.219293,Cluster-60288.235231
GO:0006787	porphyrin-containing compound catabolic process	biological_process	5.6687e-05	0.0012824	26	9009	195	176156	Cluster-60288.221470,Cluster-60288.99574,Cluster-60288.221466,Cluster-60288.200873,Cluster-60288.253919,Cluster-60288.210765,Cluster-60288.256722,Cluster-60288.241880,Cluster-60288.223917,Cluster-60288.213015,Cluster-60288.251596,Cluster-60288.229754,Cluster-60288.332069,Cluster-60288.235850,Cluster-60288.226773,Cluster-60288.103041,Cluster-60288.274619,Cluster-60288.227102,Cluster-60288.229902,C…
GO:0033015	tetrapyrrole catabolic process	biological_process	5.6687e-05	0.0012824	26	9009	195	176156	Cluster-60288.241880,Cluster-60288.251596,Cluster-60288.229754,Cluster-60288.332069,Cluster-60288.223917,Cluster-60288.213015,Cluster-60288.221470,Cluster-60288.99574,Cluster-60288.256722,Cluster-60288.221466,Cluster-60288.200873,Cluster-60288.253919,Cluster-60288.210765,Cluster-65767.0,Cluster-60288.172223,Cluster-60288.200879,Cluster-60288.172234,Cluster-60288.274619,Cluster-60288.226773,Cluste…
GO:0006813	potassium ion transport	biological_process	6.8249e-05	0.0015383	96	9009	1200	176156	Cluster-60288.248929,Cluster-60288.270158,Cluster-60288.233198,Cluster-60288.388963,Cluster-60288.121627,Cluster-60288.125618,Cluster-60288.2753,Cluster-60288.185228,Cluster-60288.258998,Cluster-60288.242383,Cluster-60288.229263,Cluster-60288.236735,Cluster-60288.196844,Cluster-60288.219947,Cluster-60288.386746,Cluster-60288.223077,Cluster-60288.226362,Cluster-60288.232823,Cluster-60288.178291,Cl…
GO:0046034	ATP metabolic process	biological_process	7.0758e-05	0.0015889	223	9009	3336	176156	Cluster-60288.250939,Cluster-60288.217582,Cluster-60288.236070,Cluster-60288.209186,Cluster-60288.218298,Cluster-60288.200780,Cluster-60288.221481,Cluster-60288.157544,Cluster-60288.234120,Cluster-60288.155927,Cluster-60288.216394,Cluster-60288.382808,Cluster-60288.226433,Cluster-60288.219805,Cluster-60288.228799,Cluster-60288.204820,Cluster-60288.224115,Cluster-60288.220074,Cluster-60288.191899,…
GO:0051188	cofactor biosynthetic process	biological_process	7.1626e-05	0.0016025	194	9009	2694	176156	Cluster-60288.138437,Cluster-60288.256588,Cluster-60288.263553,Cluster-60288.232996,Cluster-60288.253239,Cluster-60288.196970,Cluster-60288.258762,Cluster-60288.269512,Cluster-60288.145551,Cluster-60288.229519,Cluster-60288.385490,Cluster-60288.193206,Cluster-60288.168656,Cluster-60288.234087,Cluster-60288.223849,Cluster-60288.308623,Cluster-60288.214463,Cluster-60288.212403,Cluster-60288.160776,…
GO:0009084	glutamine family amino acid biosynthetic process	biological_process	7.4563e-05	0.001662	27	9009	214	176156	Cluster-60288.209070,Cluster-60288.159909,Cluster-60288.225211,Cluster-60288.186095,Cluster-60288.234635,Cluster-60288.226844,Cluster-60288.234744,Cluster-60288.234637,Cluster-60288.221829,Cluster-60288.229828,Cluster-60288.226955,Cluster-60288.224738,Cluster-60288.240631,Cluster-60288.225397,Cluster-60288.203393,Cluster-60288.234636,Cluster-60288.227130,Cluster-60288.224735,Cluster-60288.215663,…
GO:0019637	organophosphate metabolic process	biological_process	7.7355e-05	0.001718	483	9009	7677	176156	Cluster-60288.172223,Cluster-60288.230576,Cluster-60288.189538,Cluster-60288.238614,Cluster-60288.385490,Cluster-60288.219617,Cluster-60288.190015,Cluster-60288.89295,Cluster-60288.279639,Cluster-60288.160776,Cluster-60288.215233,Cluster-60288.224318,Cluster-60288.282302,Cluster-60288.247625,Cluster-60288.37618,Cluster-60288.215701,Cluster-60288.145551,Cluster-60288.154292,Cluster-60288.37619,Clu…
GO:0006163	purine nucleotide metabolic process	biological_process	7.9629e-05	0.001762	253	9009	3838	176156	Cluster-60288.174925,Cluster-60288.198182,Cluster-60288.95717,Cluster-60288.303065,Cluster-60288.155138,Cluster-60288.253328,Cluster-60288.217581,Cluster-60288.225611,Cluster-60288.134563,Cluster-60288.216393,Cluster-60288.220073,Cluster-60288.214611,Cluster-60288.148656,Cluster-60288.236273,Cluster-60288.282300,Cluster-60288.225316,Cluster-60288.222798,Cluster-60288.215342,Cluster-60288.305077,C…
GO:1901565	organonitrogen compound catabolic process	biological_process	8.2703e-05	0.0018234	123	9009	1540	176156	Cluster-60288.345754,Cluster-60288.193295,Cluster-60288.165990,Cluster-60288.197291,Cluster-60288.222519,Cluster-60288.246218,Cluster-60288.132602,Cluster-60288.226773,Cluster-60288.232428,Cluster-60288.103041,Cluster-60288.272389,Cluster-60288.222345,Cluster-60288.271865,Cluster-60288.222454,Cluster-60288.232346,Cluster-60288.302786,Cluster-60288.219196,Cluster-60288.105608,Cluster-60288.185179,…
GO:0009108	coenzyme biosynthetic process	biological_process	8.6732e-05	0.0019053	152	9009	2050	176156	Cluster-60288.231849,Cluster-60288.302748,Cluster-60288.254557,Cluster-60288.197310,Cluster-60288.394331,Cluster-60288.203717,Cluster-60288.242111,Cluster-60288.274516,Cluster-60288.222347,Cluster-60288.228165,Cluster-60288.180254,Cluster-60288.159629,Cluster-60288.236863,Cluster-60288.106727,Cluster-60288.243740,Cluster-60288.227792,Cluster-60288.220573,Cluster-60288.219946,Cluster-60288.305078,…
GO:0009150	purine ribonucleotide metabolic process	biological_process	8.8727e-05	0.0019421	251	9009	3811	176156	Cluster-60288.232902,Cluster-60288.236267,Cluster-60288.189730,Cluster-60288.212670,Cluster-60288.237255,Cluster-60288.104354,Cluster-57371.0,Cluster-60288.234213,Cluster-60288.261184,Cluster-60288.34049,Cluster-60288.139656,Cluster-60288.178499,Cluster-60288.272414,Cluster-60288.258009,Cluster-60288.280602,Cluster-60288.222704,Cluster-60288.318296,Cluster-60288.170784,Cluster-60288.136505,Cluste…
GO:0010287	plastoglobule	cellular_component	0.00010323	0.0022513	6	9009	20	176156	Cluster-60288.208999,Cluster-60288.221144,Cluster-60288.224615,Cluster-60288.180690,Cluster-60288.239730,Cluster-60288.228172
GO:0046246	terpene biosynthetic process	biological_process	0.00010528	0.0022879	4	9009	6	176156	Cluster-60288.211493,Cluster-60288.243329,Cluster-60288.190015,Cluster-60288.190016
GO:0006066	alcohol metabolic process	biological_process	0.00010753	0.0023283	45	9009	507	176156	Cluster-60288.200037,Cluster-60288.220747,Cluster-60288.161007,Cluster-60288.304996,Cluster-60288.237760,Cluster-60288.317249,Cluster-60288.235871,Cluster-60288.240207,Cluster-60288.31785,Cluster-60288.236378,Cluster-60288.223974,Cluster-60288.224874,Cluster-60288.201670,Cluster-60288.221144,Cluster-60288.272391,Cluster-60288.200035,Cluster-60288.110862,Cluster-60288.235646,Cluster-60288.200334,C…
GO:0071555	cell wall organization	biological_process	0.00010962	0.0023651	45	9009	521	176156	Cluster-60288.401648,Cluster-60288.187362,Cluster-60288.200653,Cluster-60288.223690,Cluster-60288.15143,Cluster-60288.251840,Cluster-60288.274974,Cluster-60288.245943,Cluster-60288.160423,Cluster-60288.200648,Cluster-60288.222083,Cluster-60288.195724,Cluster-60288.245101,Cluster-60288.250963,Cluster-60288.200649,Cluster-60288.206979,Cluster-60288.274812,Cluster-60288.213134,Cluster-60288.259495,C…
GO:1903825	organic acid transmembrane transport	biological_process	0.00011234	0.0024153	38	9009	358	176156	Cluster-60288.106069,Cluster-60288.172088,Cluster-60288.220241,Cluster-60288.106062,Cluster-60288.257189,Cluster-60288.106063,Cluster-60288.218828,Cluster-60288.309288,Cluster-60288.209227,Cluster-60288.252003,Cluster-60288.131833,Cluster-60288.223285,Cluster-60288.263598,Cluster-60288.169964,Cluster-60288.230890,Cluster-60288.202623,Cluster-60288.159054,Cluster-60288.234417,Cluster-60288.249075,…
GO:0016709	oxidoreductase activity, acting on paired donors, with incorporation or reduction of molecular oxygen, NAD(P)H as one donor, and incorporation of one atom of oxygen	molecular_function	0.00011368	0.0024355	32	9009	280	176156	Cluster-60288.217513,Cluster-60288.245550,Cluster-60288.238882,Cluster-60288.223581,Cluster-60288.207728,Cluster-60288.258084,Cluster-60288.237886,Cluster-60288.227356,Cluster-60288.227001,Cluster-60288.209841,Cluster-60288.219204,Cluster-60288.217512,Cluster-60288.187189,Cluster-60288.108195,Cluster-60288.231430,Cluster-60288.253092,Cluster-60288.253093,Cluster-60288.204029,Cluster-60288.173496,…
GO:0016765	transferase activity, transferring alkyl or aryl (other than methyl) groups	molecular_function	0.00011938	0.0025485	55	9009	623	176156	Cluster-60288.27959,Cluster-60288.220939,Cluster-60288.118232,Cluster-60288.291201,Cluster-60288.34983,Cluster-60288.250613,Cluster-60288.246336,Cluster-60288.67303,Cluster-60288.123022,Cluster-60288.36681,Cluster-60288.220916,Cluster-60288.231668,Cluster-60288.36614,Cluster-60288.21812,Cluster-60288.159629,Cluster-60288.224487,Cluster-60288.291202,Cluster-60288.134357,Cluster-60288.193231,Cluste…
GO:0044283	small molecule biosynthetic process	biological_process	0.00012451	0.0026488	318	9009	4922	176156	Cluster-60288.196794,Cluster-60288.225019,Cluster-60288.129007,Cluster-60288.260109,Cluster-60288.318560,Cluster-60288.232226,Cluster-60288.94692,Cluster-60288.164274,Cluster-60288.297618,Cluster-60288.44078,Cluster-60288.176129,Cluster-60288.232432,Cluster-60288.193804,Cluster-60288.254519,Cluster-60288.267975,Cluster-60288.132106,Cluster-60288.204756,Cluster-60288.207985,Cluster-60288.298364,Cl…
GO:0006073	cellular glucan metabolic process	biological_process	0.00012916	0.0027286	136	9009	1838	176156	Cluster-60288.265556,Cluster-60288.178476,Cluster-60288.302139,Cluster-60288.237053,Cluster-60288.265704,Cluster-60288.256750,Cluster-60288.169797,Cluster-60288.224419,Cluster-60288.186015,Cluster-60288.285661,Cluster-60288.265860,Cluster-60288.253766,Cluster-60288.212998,Cluster-60288.103267,Cluster-60288.101992,Cluster-60288.402187,Cluster-60288.128152,Cluster-60288.212944,Cluster-60288.247887,…
GO:0044042	glucan metabolic process	biological_process	0.00012916	0.0027286	136	9009	1838	176156	Cluster-60288.209678,Cluster-60288.215701,Cluster-60288.168973,Cluster-60288.152834,Cluster-60288.228502,Cluster-60288.141750,Cluster-60288.210802,Cluster-60288.200474,Cluster-60288.236199,Cluster-60288.257602,Cluster-60288.230802,Cluster-60288.225562,Cluster-60288.120788,Cluster-60288.148964,Cluster-60288.132688,Cluster-60288.283694,Cluster-60288.215685,Cluster-60288.251755,Cluster-60288.193490,…
GO:0042196	chlorinated hydrocarbon metabolic process	biological_process	0.00013446	0.0028208	32	9009	268	176156	Cluster-60288.110346,Cluster-60288.232450,Cluster-60288.98116,Cluster-60288.245831,Cluster-60288.257842,Cluster-60288.301435,Cluster-60288.242204,Cluster-60288.6970,Cluster-60288.247225,Cluster-60288.262087,Cluster-60288.293163,Cluster-60288.181514,Cluster-60288.218107,Cluster-60288.296427,Cluster-60288.264261,Cluster-60288.103723,Cluster-60288.316941,Cluster-60288.247223,Cluster-60288.233703,Clu…
GO:0042197	halogenated hydrocarbon metabolic process	biological_process	0.00013446	0.0028208	32	9009	268	176156	Cluster-60288.176405,Cluster-60288.349738,Cluster-60288.212498,Cluster-60288.197443,Cluster-60288.318093,Cluster-60288.316941,Cluster-60288.247223,Cluster-60288.103723,Cluster-60288.293164,Cluster-60288.251903,Cluster-60288.233703,Cluster-60288.174854,Cluster-60288.103724,Cluster-60288.272546,Cluster-60288.218108,Cluster-60288.218109,Cluster-60288.212495,Cluster-60288.218107,Cluster-60288.293163,…
GO:0043648	dicarboxylic acid metabolic process	biological_process	0.00013502	0.0028228	84	9009	1028	176156	Cluster-60288.203393,Cluster-60288.236775,Cluster-60288.225397,Cluster-60288.242384,Cluster-60288.214239,Cluster-60288.225492,Cluster-60288.230726,Cluster-60288.221829,Cluster-60288.218860,Cluster-60288.103557,Cluster-60288.263668,Cluster-60288.225923,Cluster-60288.225750,Cluster-60288.237179,Cluster-60288.224735,Cluster-60288.220206,Cluster-60288.394331,Cluster-60288.214021,Cluster-60288.240631,…
GO:0004315	3-oxoacyl-[acyl-carrier-protein] synthase activity	molecular_function	0.00013743	0.0028633	18	9009	118	176156	Cluster-60288.211033,Cluster-60288.221784,Cluster-60288.293372,Cluster-60288.328731,Cluster-60288.171902,Cluster-60288.297618,Cluster-60288.179299,Cluster-60288.169019,Cluster-60288.297619,Cluster-60288.328730,Cluster-60288.273037,Cluster-60288.235778,Cluster-60288.213502,Cluster-60288.276397,Cluster-60288.233533,Cluster-60288.220928,Cluster-60288.235854,Cluster-60288.187825
GO:0046487	glyoxylate metabolic process	biological_process	0.00014284	0.0029659	30	9009	265	176156	Cluster-60288.303244,Cluster-60288.220441,Cluster-60288.229165,Cluster-60288.189317,Cluster-60288.49116,Cluster-60288.182376,Cluster-60288.373821,Cluster-60288.337193,Cluster-60288.174165,Cluster-60288.181857,Cluster-60288.276576,Cluster-60288.253560,Cluster-60288.204888,Cluster-60288.239807,Cluster-60288.263668,Cluster-60288.234092,Cluster-60288.229519,Cluster-60288.234087,Cluster-60288.231845,C…
GO:0032879	regulation of localization	biological_process	0.00014575	0.003016	45	9009	468	176156	Cluster-60288.217559,Cluster-60288.164574,Cluster-60288.207920,Cluster-60288.259433,Cluster-60288.232350,Cluster-60288.149059,Cluster-60288.193906,Cluster-60288.318586,Cluster-60288.217221,Cluster-60288.223285,Cluster-60288.222539,Cluster-60288.115995,Cluster-60288.164573,Cluster-60288.202962,Cluster-60288.200643,Cluster-60288.218828,Cluster-60288.224031,Cluster-60288.158404,Cluster-60288.218527,…
GO:0006812	cation transport	biological_process	0.00014696	0.0030307	493	9009	8005	176156	Cluster-60288.232823,Cluster-60288.204185,Cluster-60288.238563,Cluster-60288.82794,Cluster-60288.247632,Cluster-60288.208978,Cluster-60288.294809,Cluster-60288.330942,Cluster-60288.233002,Cluster-60288.244300,Cluster-60288.218706,Cluster-60288.191652,Cluster-60288.240869,Cluster-60288.272146,Cluster-60288.230844,Cluster-60288.167347,Cluster-60288.282300,Cluster-60288.240229,Cluster-60288.281299,C…
GO:0006811	ion transport	biological_process	0.00015423	0.0031697	631	9009	10311	176156	Cluster-60288.82449,Cluster-60288.244243,Cluster-60288.267446,Cluster-60288.203123,Cluster-60288.195573,Cluster-60288.238848,Cluster-60288.262301,Cluster-60288.217429,Cluster-60288.223522,Cluster-60288.287405,Cluster-60288.208980,Cluster-60288.206061,Cluster-60288.217577,Cluster-60288.240232,Cluster-60288.206062,Cluster-60288.139383,Cluster-60288.204936,Cluster-60288.218474,Cluster-60288.106069,C…
GO:0030312	external encapsulating structure	cellular_component	0.00015526	0.0031752	95	9009	1309	176156	Cluster-60288.218808,Cluster-60288.187366,Cluster-60288.185468,Cluster-60288.156761,Cluster-60288.226209,Cluster-60288.222388,Cluster-60288.250642,Cluster-60288.224143,Cluster-60288.249393,Cluster-60288.135222,Cluster-60288.175568,Cluster-60288.241453,Cluster-60288.223083,Cluster-60288.128152,Cluster-60288.152835,Cluster-60288.221898,Cluster-60288.223952,Cluster-60288.212944,Cluster-60288.211316,…
GO:0009144	purine nucleoside triphosphate metabolic process	biological_process	0.00015606	0.0031752	224	9009	3409	176156	Cluster-60288.238599,Cluster-60288.286662,Cluster-60288.210988,Cluster-72666.0,Cluster-60288.199323,Cluster-60288.403589,Cluster-60288.275464,Cluster-60288.291535,Cluster-60288.233427,Cluster-60288.235270,Cluster-60288.201728,Cluster-60288.223806,Cluster-60288.139653,Cluster-60288.270487,Cluster-60288.182129,Cluster-60288.192197,Cluster-60288.228043,Cluster-60288.221191,Cluster-60288.157113,Clust…
GO:0009205	purine ribonucleoside triphosphate metabolic process	biological_process	0.00015606	0.0031752	224	9009	3409	176156	Cluster-60288.214222,Cluster-60288.217697,Cluster-60288.188671,Cluster-60288.195253,Cluster-60288.324870,Cluster-60288.236879,Cluster-60288.180375,Cluster-60288.237760,Cluster-60288.265779,Cluster-60288.261750,Cluster-60288.125908,Cluster-60288.213678,Cluster-60288.254370,Cluster-60288.268211,Cluster-60288.212015,Cluster-60288.104891,Cluster-60288.216098,Cluster-60288.218560,Cluster-60288.275466,…
GO:0009199	ribonucleoside triphosphate metabolic process	biological_process	0.00015783	0.0032005	224	9009	3410	176156	Cluster-60288.157113,Cluster-60288.217307,Cluster-60288.134562,Cluster-60288.345506,Cluster-60288.244515,Cluster-60288.287167,Cluster-60288.184757,Cluster-60288.195066,Cluster-60288.223806,Cluster-60288.139653,Cluster-60288.270487,Cluster-60288.192197,Cluster-60288.182129,Cluster-60288.228043,Cluster-60288.221191,Cluster-60288.291535,Cluster-60288.275464,Cluster-60288.233427,Cluster-60288.235270,…
GO:0016645	oxidoreductase activity, acting on the CH-NH group of donors	molecular_function	0.00018119	0.0036453	42	9009	401	176156	Cluster-60288.156485,Cluster-60288.336075,Cluster-60288.231849,Cluster-60288.232428,Cluster-60288.225230,Cluster-60288.319827,Cluster-60288.321822,Cluster-60288.153521,Cluster-60288.228165,Cluster-60288.221407,Cluster-60288.123513,Cluster-60288.204888,Cluster-60288.174445,Cluster-60288.221409,Cluster-60288.181857,Cluster-60288.208700,Cluster-60288.205019,Cluster-60288.216780,Cluster-60288.257738,…
GO:0016020	membrane	cellular_component	0.00018232	0.0036453	2212	9009	38890	176156	Cluster-60288.257594,Cluster-60288.163849,Cluster-60288.216087,Cluster-60288.246913,Cluster-60288.246463,Cluster-60288.117642,Cluster-60288.105527,Cluster-60288.231890,Cluster-60288.170131,Cluster-60288.242867,Cluster-60288.321348,Cluster-60288.205090,Cluster-60288.276570,Cluster-60288.112633,Cluster-60288.93549,Cluster-60288.178228,Cluster-60288.222939,Cluster-60288.206672,Cluster-60288.400266,C…
,Cluster-60288.285792,Cluster-60288.123262,Cluster-60288.199394,Cluster-60288.200531,Cluster-60288.251450,Cluster-60288.222204,Cluster-60288.194314,Cluster-60288.220432,Cluster-60288.279384,Cluster-60288.202881,Cluster-60288.217106,Cluster-60288.230727,Cluster-60288.217559,Cluster-60288.297619,Cluster-60288.231600,Cluster-60288.206660,Cluster-60288.171902,Cluster-60288.182428,Cluster-60288.49715,…
GO:0009126	purine nucleoside monophosphate metabolic process	biological_process	0.0001835	0.0036453	225	9009	3416	176156	Cluster-60288.219619,Cluster-60288.217577,Cluster-60288.261977,Cluster-60288.96924,Cluster-60288.241093,Cluster-60288.206061,Cluster-60288.221705,Cluster-60288.273478,Cluster-60288.218302,Cluster-60288.241587,Cluster-60288.234215,Cluster-60288.234211,Cluster-60288.205537,Cluster-60288.206062,Cluster-60288.103724,Cluster-60288.220747,Cluster-60288.326578,Cluster-60288.266931,Cluster-60288.119412,C…
GO:0009167	purine ribonucleoside monophosphate metabolic process	biological_process	0.0001835	0.0036453	225	9009	3416	176156	Cluster-60288.157544,Cluster-60288.155927,Cluster-60288.234120,Cluster-60288.209186,Cluster-60288.236070,Cluster-60288.217582,Cluster-60288.250939,Cluster-60288.221481,Cluster-60288.200780,Cluster-60288.218298,Cluster-60288.220074,Cluster-60288.204820,Cluster-60288.219805,Cluster-60288.228799,Cluster-60288.224115,Cluster-60288.191899,Cluster-60288.216394,Cluster-60288.226433,Cluster-60288.382808,…
GO:0016830	carbon-carbon lyase activity	molecular_function	0.00018422	0.0036453	110	9009	1527	176156	Cluster-60288.222928,Cluster-60288.272414,Cluster-60288.282302,Cluster-60288.198712,Cluster-60288.210902,Cluster-60288.401009,Cluster-60288.258762,Cluster-60288.287166,Cluster-60288.193416,Cluster-60288.219655,Cluster-60288.196743,Cluster-60288.225408,Cluster-60288.181038,Cluster-60288.289200,Cluster-60288.237255,Cluster-60288.210900,Cluster-60288.337193,Cluster-60288.331819,Cluster-60288.211147,…
GO:0045766	positive regulation of angiogenesis	biological_process	0.00018571	0.0036453	8	9009	35	176156	Cluster-60288.215996,Cluster-60288.170673,Cluster-60288.216002,Cluster-60288.216001,Cluster-60288.194016,Cluster-60288.216004,Cluster-60288.37929,Cluster-60288.216005
GO:1904018	positive regulation of vasculature development	biological_process	0.00018571	0.0036453	8	9009	35	176156	Cluster-60288.170673,Cluster-60288.215996,Cluster-60288.216001,Cluster-60288.216002,Cluster-60288.216005,Cluster-60288.37929,Cluster-60288.216004,Cluster-60288.194016
GO:0006805	xenobiotic metabolic process	biological_process	0.00018578	0.0036453	36	9009	322	176156	Cluster-60288.264261,Cluster-60288.296427,Cluster-60288.293163,Cluster-60288.181514,Cluster-60288.218107,Cluster-60288.262087,Cluster-60288.6970,Cluster-60288.247225,Cluster-60288.257842,Cluster-60288.242204,Cluster-60288.301435,Cluster-60288.110346,Cluster-60288.98116,Cluster-60288.245831,Cluster-60288.186210,Cluster-60288.232450,Cluster-60288.318093,Cluster-60288.197443,Cluster-60288.212498,Clu…
GO:0009410	response to xenobiotic stimulus	biological_process	0.00018578	0.0036453	36	9009	322	176156	Cluster-60288.262087,Cluster-60288.247225,Cluster-60288.6970,Cluster-60288.242204,Cluster-60288.301435,Cluster-60288.257842,Cluster-60288.245831,Cluster-60288.98116,Cluster-60288.186210,Cluster-60288.232450,Cluster-60288.110346,Cluster-60288.264261,Cluster-60288.296427,Cluster-60288.218107,Cluster-60288.181514,Cluster-60288.293163,Cluster-60288.218109,Cluster-60288.212495,Cluster-60288.174854,Clu…
GO:0071466	cellular response to xenobiotic stimulus	biological_process	0.00018578	0.0036453	36	9009	322	176156	Cluster-60288.264261,Cluster-60288.296427,Cluster-60288.218107,Cluster-60288.181514,Cluster-60288.293163,Cluster-60288.247225,Cluster-60288.6970,Cluster-60288.262087,Cluster-60288.186210,Cluster-60288.232450,Cluster-60288.245831,Cluster-60288.98116,Cluster-60288.110346,Cluster-60288.301435,Cluster-60288.242204,Cluster-60288.257842,Cluster-60288.197443,Cluster-60288.318093,Cluster-60288.194851,Clu…
GO:0033897	ribonuclease T2 activity	molecular_function	0.00018834	0.0036836	8	9009	34	176156	Cluster-60288.215204,Cluster-60288.198923,Cluster-60288.7971,Cluster-60288.84870,Cluster-60288.74310,Cluster-60288.203416,Cluster-60288.220761,Cluster-60288.198926
GO:0030410	nicotianamine synthase activity	molecular_function	0.00020018	0.0038771	7	9009	24	176156	Cluster-60288.21812,Cluster-60288.148676,Cluster-60288.36681,Cluster-60288.123022,Cluster-60288.36614,Cluster-60288.123021,Cluster-60288.246336
GO:0030417	nicotianamine metabolic process	biological_process	0.00020018	0.0038771	7	9009	24	176156	Cluster-60288.36614,Cluster-60288.123021,Cluster-60288.246336,Cluster-60288.148676,Cluster-60288.21812,Cluster-60288.36681,Cluster-60288.123022
GO:0030418	nicotianamine biosynthetic process	biological_process	0.00020018	0.0038771	7	9009	24	176156	Cluster-60288.148676,Cluster-60288.21812,Cluster-60288.36681,Cluster-60288.123022,Cluster-60288.36614,Cluster-60288.246336,Cluster-60288.123021
GO:0072350	tricarboxylic acid metabolic process	biological_process	0.00020079	0.0038771	36	9009	381	176156	Cluster-60288.227096,Cluster-60288.36614,Cluster-60288.197326,Cluster-60288.225109,Cluster-60288.219746,Cluster-60288.123022,Cluster-60288.239807,Cluster-60288.214895,Cluster-60288.36681,Cluster-60288.246336,Cluster-60288.207717,Cluster-60288.182376,Cluster-60288.159356,Cluster-60288.239808,Cluster-60288.225610,Cluster-60288.214021,Cluster-60288.225393,Cluster-60288.228843,Cluster-60288.210651,Cl…
GO:0006597	spermine biosynthetic process	biological_process	0.00020435	0.0039207	11	9009	56	176156	Cluster-60288.228392,Cluster-60288.289200,Cluster-60288.221889,Cluster-60288.193416,Cluster-60288.228227,Cluster-60288.220454,Cluster-60288.222891,Cluster-60288.259930,Cluster-60288.209127,Cluster-60288.220189,Cluster-60288.146781
GO:0008215	spermine metabolic process	biological_process	0.00020435	0.0039207	11	9009	56	176156	Cluster-60288.259930,Cluster-60288.222891,Cluster-60288.209127,Cluster-60288.220189,Cluster-60288.146781,Cluster-60288.220454,Cluster-60288.193416,Cluster-60288.228227,Cluster-60288.228392,Cluster-60288.289200,Cluster-60288.221889
GO:0031072	heat shock protein binding	molecular_function	0.00020597	0.0039394	29	9009	255	176156	Cluster-60288.231948,Cluster-60288.253524,Cluster-60288.213687,Cluster-60288.190625,Cluster-60288.253618,Cluster-60288.320981,Cluster-60288.250752,Cluster-60288.219754,Cluster-60288.38358,Cluster-60288.208047,Cluster-60288.238972,Cluster-60288.198468,Cluster-60288.225561,Cluster-60288.182265,Cluster-60288.307765,Cluster-60288.389644,Cluster-60288.301672,Cluster-60288.182264,Cluster-60288.160253,C…
GO:0006767	water-soluble vitamin metabolic process	biological_process	0.00020755	0.0039572	135	9009	1804	176156	Cluster-60288.315406,Cluster-60288.215152,Cluster-60288.251903,Cluster-60288.316941,Cluster-60288.34651,Cluster-60288.230619,Cluster-60288.226343,Cluster-60288.218109,Cluster-60288.223328,Cluster-60288.233089,Cluster-60288.271865,Cluster-60288.103724,Cluster-60288.223861,Cluster-60288.266958,Cluster-60288.278452,Cluster-60288.296427,Cluster-60288.225750,Cluster-60288.242204,Cluster-60288.327878,C…
GO:0006766	vitamin metabolic process	biological_process	0.00021865	0.0041556	135	9009	1808	176156	Cluster-60288.222525,Cluster-60288.239134,Cluster-60288.207985,Cluster-60288.204756,Cluster-60288.225211,Cluster-60288.267975,Cluster-60288.193804,Cluster-60288.205017,Cluster-60288.237537,Cluster-60288.164274,Cluster-60288.265725,Cluster-60288.318560,Cluster-60288.196794,Cluster-60288.182841,Cluster-60288.272546,Cluster-60288.338425,Cluster-60288.219634,Cluster-60288.207098,Cluster-60288.247223,…
GO:0016866	intramolecular transferase activity	molecular_function	0.0002289	0.0043369	48	9009	499	176156	Cluster-60288.237356,Cluster-60288.51316,Cluster-60288.229904,Cluster-60288.232583,Cluster-60288.328906,Cluster-60288.144186,Cluster-60288.244152,Cluster-60288.225536,Cluster-60288.119736,Cluster-60288.182012,Cluster-60288.166080,Cluster-60288.258009,Cluster-60288.170131,Cluster-60288.222320,Cluster-60288.25336,Cluster-60288.146274,Cluster-60288.235280,Cluster-60288.182037,Cluster-60288.150693,Cl…
GO:0009141	nucleoside triphosphate metabolic process	biological_process	0.00023446	0.0044284	224	9009	3435	176156	Cluster-60288.150855,Cluster-60288.86729,Cluster-60288.220666,Cluster-60288.345509,Cluster-60288.286669,Cluster-60288.119412,Cluster-60288.326578,Cluster-60288.103724,Cluster-60288.220747,Cluster-60288.266931,Cluster-60288.206062,Cluster-60288.234215,Cluster-60288.205537,Cluster-60288.234211,Cluster-60288.218302,Cluster-60288.241587,Cluster-60288.241093,Cluster-60288.206061,Cluster-60288.217577,C…
GO:0004197	cysteine-type endopeptidase activity	molecular_function	0.00024051	0.0045287	60	9009	724	176156	Cluster-60288.222574,Cluster-60288.71963,Cluster-60288.213370,Cluster-60288.225506,Cluster-60288.239248,Cluster-60288.225479,Cluster-60288.202576,Cluster-60288.221100,Cluster-60288.220585,Cluster-60288.213649,Cluster-60288.134881,Cluster-60288.221438,Cluster-60288.220817,Cluster-60288.201730,Cluster-60288.179624,Cluster-60288.195941,Cluster-60288.228788,Cluster-60288.224976,Cluster-60288.229748,C…
GO:0009856	pollination	biological_process	0.00024381	0.0045766	27	9009	220	176156	Cluster-60288.288103,Cluster-60288.122012,Cluster-60288.97449,Cluster-54457.0,Cluster-60288.229585,Cluster-60288.300709,Cluster-60288.240585,Cluster-60288.139906,Cluster-60288.160976,Cluster-60288.205557,Cluster-60288.254510,Cluster-60288.262425,Cluster-60288.297143,Cluster-60288.352937,Cluster-60288.388203,Cluster-60288.107507,Cluster-60288.267794,Cluster-60288.297142,Cluster-60288.260029,Cluste…
GO:0045229	external encapsulating structure organization	biological_process	0.00025651	0.0048	45	9009	540	176156	Cluster-60288.274812,Cluster-60288.213134,Cluster-60288.227145,Cluster-70252.0,Cluster-60288.259495,Cluster-60288.200649,Cluster-60288.250963,Cluster-60288.206979,Cluster-60288.160423,Cluster-60288.200648,Cluster-60288.195724,Cluster-60288.222083,Cluster-60288.245101,Cluster-60288.187362,Cluster-60288.401648,Cluster-60288.15143,Cluster-60288.251840,Cluster-60288.223690,Cluster-60288.200653,Cluste…
GO:0006793	phosphorus metabolic process	biological_process	0.00026016	0.0048533	1006	9009	16766	176156	Cluster-60288.256401,Cluster-60288.228799,Cluster-60288.265576,Cluster-60288.191899,Cluster-60288.180817,Cluster-60288.124586,Cluster-60288.377771,Cluster-60288.189406,Cluster-60288.226433,Cluster-60288.194098,Cluster-60288.233885,Cluster-60288.225315,Cluster-60288.225926,Cluster-60288.226603,Cluster-60288.120333,Cluster-60288.217582,Cluster-60288.250939,Cluster-60288.170565,Cluster-60288.209186,…
GO:0030170	pyridoxal phosphate binding	molecular_function	0.00026384	0.0049069	61	9009	693	176156	Cluster-60288.225126,Cluster-60288.212118,Cluster-60288.218066,Cluster-60288.207705,Cluster-60288.213860,Cluster-60288.224013,Cluster-60288.198712,Cluster-60288.121053,Cluster-60288.218065,Cluster-60288.207701,Cluster-60288.225240,Cluster-60288.164683,Cluster-60288.244251,Cluster-60288.238195,Cluster-60288.225984,Cluster-60288.201405,Cluster-60288.185773,Cluster-60288.244564,Cluster-60288.239966,…
GO:0008649	rRNA methyltransferase activity	molecular_function	0.00028774	0.005335	14	9009	88	176156	Cluster-60288.262972,Cluster-60288.225751,Cluster-60288.224872,Cluster-60288.230402,Cluster-60288.235653,Cluster-60288.218190,Cluster-60288.209781,Cluster-60288.230398,Cluster-60288.200986,Cluster-60288.223949,Cluster-60288.247286,Cluster-60288.230409,Cluster-60288.210045,Cluster-60288.204936
GO:0047487	oligogalacturonide lyase activity	molecular_function	0.00029614	0.0054739	7	9009	21	176156	Cluster-60288.246566,Cluster-60288.217790,Cluster-60288.213746,Cluster-60288.204357,Cluster-60288.184769,Cluster-60288.204355,Cluster-60288.173100
GO:0016998	cell wall macromolecule catabolic process	biological_process	0.00029703	0.0054739	14	9009	98	176156	Cluster-60288.219420,Cluster-60288.188682,Cluster-60288.223415,Cluster-60288.222687,Cluster-60288.220988,Cluster-60288.222345,Cluster-60288.222454,Cluster-60288.223276,Cluster-60288.219196,Cluster-60288.183914,Cluster-60288.223079,Cluster-60288.183913,Cluster-60288.223489,Cluster-60288.221377
GO:0006796	phosphate-containing compound metabolic process	biological_process	0.00030428	0.0055905	998	9009	16646	176156	Cluster-60288.194064,Cluster-60288.254508,Cluster-60288.256821,Cluster-60288.232544,Cluster-60288.70795,Cluster-60288.148656,Cluster-60288.221407,Cluster-60288.220073,Cluster-60288.37738,Cluster-60288.214611,Cluster-60288.239633,Cluster-60288.174925,Cluster-60288.236475,Cluster-60288.327083,Cluster-60288.331624,Cluster-60288.225230,Cluster-60288.318242,Cluster-60288.312319,Cluster-60288.101446,Cl…
GO:0006749	glutathione metabolic process	biological_process	0.00031792	0.0057771	34	9009	324	176156	Cluster-60288.184716,Cluster-60288.163728,Cluster-60288.213093,Cluster-60288.224318,Cluster-60288.245554,Cluster-60288.163734,Cluster-60288.163730,Cluster-60288.227833,Cluster-60288.242114,Cluster-60288.163731,Cluster-60288.217925,Cluster-60288.232631,Cluster-60288.289734,Cluster-60288.333900,Cluster-60288.204048,Cluster-60288.85573,Cluster-60288.227835,Cluster-60288.235709,Cluster-60288.231058,C…
GO:0009259	ribonucleotide metabolic process	biological_process	0.00032196	0.0057771	254	9009	3936	176156	Cluster-60288.223849,Cluster-60288.168867,Cluster-60288.260812,Cluster-60288.211147,Cluster-60288.96921,Cluster-60288.207322,Cluster-60288.189538,Cluster-60288.230576,Cluster-60288.308623,Cluster-60288.215233,Cluster-60288.213413,Cluster-60288.309636,Cluster-60288.256588,Cluster-60288.210902,Cluster-60288.209678,Cluster-60288.367659,Cluster-60288.218297,Cluster-60288.247625,Cluster-60288.207425,C…
GO:0004126	cytidine deaminase activity	molecular_function	0.00032602	0.0057771	6	9009	17	176156	Cluster-60288.195003,Cluster-60288.258193,Cluster-60288.221898,Cluster-60288.151626,Cluster-60288.219565,Cluster-60288.178785
GO:0006216	cytidine catabolic process	biological_process	0.00032602	0.0057771	6	9009	17	176156	Cluster-60288.258193,Cluster-60288.195003,Cluster-60288.219565,Cluster-60288.178785,Cluster-60288.221898,Cluster-60288.151626
GO:0009164	nucleoside catabolic process	biological_process	0.00032602	0.0057771	6	9009	17	176156	Cluster-60288.258193,Cluster-60288.195003,Cluster-60288.219565,Cluster-60288.178785,Cluster-60288.221898,Cluster-60288.151626
GO:0009972	cytidine deamination	biological_process	0.00032602	0.0057771	6	9009	17	176156	Cluster-60288.195003,Cluster-60288.258193,Cluster-60288.221898,Cluster-60288.151626,Cluster-60288.219565,Cluster-60288.178785
GO:0042454	ribonucleoside catabolic process	biological_process	0.00032602	0.0057771	6	9009	17	176156	Cluster-60288.221898,Cluster-60288.151626,Cluster-60288.219565,Cluster-60288.178785,Cluster-60288.195003,Cluster-60288.258193
GO:0046087	cytidine metabolic process	biological_process	0.00032602	0.0057771	6	9009	17	176156	Cluster-60288.221898,Cluster-60288.151626,Cluster-60288.219565,Cluster-60288.178785,Cluster-60288.195003,Cluster-60288.258193
GO:0046133	pyrimidine ribonucleoside catabolic process	biological_process	0.00032602	0.0057771	6	9009	17	176156	Cluster-60288.195003,Cluster-60288.258193,Cluster-60288.151626,Cluster-60288.221898,Cluster-60288.178785,Cluster-60288.219565
GO:0046135	pyrimidine nucleoside catabolic process	biological_process	0.00032602	0.0057771	6	9009	17	176156	Cluster-60288.178785,Cluster-60288.219565,Cluster-60288.151626,Cluster-60288.221898,Cluster-60288.258193,Cluster-60288.195003
GO:0072529	pyrimidine-containing compound catabolic process	biological_process	0.00032602	0.0057771	6	9009	17	176156	Cluster-60288.151626,Cluster-60288.221898,Cluster-60288.178785,Cluster-60288.219565,Cluster-60288.195003,Cluster-60288.258193
GO:1901658	glycosyl compound catabolic process	biological_process	0.00032602	0.0057771	6	9009	17	176156	Cluster-60288.219565,Cluster-60288.178785,Cluster-60288.221898,Cluster-60288.151626,Cluster-60288.258193,Cluster-60288.195003
GO:0009968	negative regulation of signal transduction	biological_process	0.00032683	0.0057771	12	9009	70	176156	Cluster-60288.105562,Cluster-60288.192952,Cluster-60288.192401,Cluster-60288.370063,Cluster-60288.291864,Cluster-60288.192406,Cluster-60288.148880,Cluster-60288.192405,Cluster-60288.205095,Cluster-60288.274972,Cluster-60288.248384,Cluster-60288.275807
GO:0043692	monoterpene metabolic process	biological_process	0.00033443	0.0058943	4	9009	9	176156	Cluster-60288.190015,Cluster-60288.190016,Cluster-60288.243329,Cluster-60288.211493
GO:0010181	FMN binding	molecular_function	0.00038503	0.0067385	35	9009	365	176156	Cluster-60288.193255,Cluster-60288.188213,Cluster-60288.247466,Cluster-60288.201637,Cluster-60288.256898,Cluster-60288.233466,Cluster-60288.215362,Cluster-60288.233463,Cluster-60288.227999,Cluster-60288.193804,Cluster-60288.238284,Cluster-60288.217263,Cluster-60288.226632,Cluster-60288.228001,Cluster-60288.248675,Cluster-60288.222065,Cluster-60288.166521,Cluster-60288.234448,Cluster-60288.205439,…
GO:0042451	purine nucleoside biosynthetic process	biological_process	0.00038701	0.0067385	84	9009	1109	176156	Cluster-60288.222798,Cluster-60288.220934,Cluster-60288.282300,Cluster-60288.236273,Cluster-60288.293014,Cluster-60288.155138,Cluster-60288.253328,Cluster-60288.174925,Cluster-60288.213678,Cluster-60288.180375,Cluster-60288.261750,Cluster-60288.153237,Cluster-60288.269515,Cluster-60288.270489,Cluster-60288.104891,Cluster-60288.373821,Cluster-60288.222780,Cluster-60288.233002,Cluster-60288.220939,…
GO:0046129	purine ribonucleoside biosynthetic process	biological_process	0.00038701	0.0067385	84	9009	1109	176156	Cluster-60288.241587,Cluster-60288.34983,Cluster-60288.257682,Cluster-60288.206061,Cluster-60288.96924,Cluster-60288.206062,Cluster-60288.220916,Cluster-60288.234211,Cluster-60288.193286,Cluster-60288.234215,Cluster-60288.224488,Cluster-60288.243740,Cluster-60288.220925,Cluster-60288.150540,Cluster-60288.119412,Cluster-60288.265556,Cluster-60288.224487,Cluster-60288.159629,Cluster-60288.103724,Cl…
GO:0009875	pollen-pistil interaction	biological_process	0.00038801	0.0067385	24	9009	185	176156	Cluster-60288.297142,Cluster-60288.260029,Cluster-60288.270465,Cluster-60288.254508,Cluster-60288.255118,Cluster-60288.192981,Cluster-60288.109616,Cluster-60288.106730,Cluster-60288.343610,Cluster-60288.240585,Cluster-60288.300709,Cluster-60288.122012,Cluster-54457.0,Cluster-60288.97449,Cluster-60288.288103,Cluster-60288.297143,Cluster-60288.352937,Cluster-60288.107507,Cluster-60288.267794,Cluste…
GO:0048544	recognition of pollen	biological_process	0.00038801	0.0067385	24	9009	185	176156	Cluster-60288.139906,Cluster-60288.160976,Cluster-60288.254510,Cluster-60288.262425,Cluster-60288.297143,Cluster-60288.352937,Cluster-60288.388203,Cluster-60288.107507,Cluster-60288.267794,Cluster-60288.122012,Cluster-60288.97449,Cluster-54457.0,Cluster-60288.288103,Cluster-60288.240585,Cluster-60288.300709,Cluster-60288.109616,Cluster-60288.106730,Cluster-60288.343610,Cluster-60288.254508,Cluste…
GO:0098656	anion transmembrane transport	biological_process	0.00038899	0.0067385	38	9009	379	176156	Cluster-60288.225703,Cluster-60288.230895,Cluster-60288.238995,Cluster-60288.249074,Cluster-60288.106070,Cluster-60288.223282,Cluster-60288.204117,Cluster-60288.256380,Cluster-60288.194314,Cluster-60288.226944,Cluster-60288.187264,Cluster-60288.244862,Cluster-60288.283260,Cluster-60288.163363,Cluster-60288.189177,Cluster-60288.252157,Cluster-60288.230890,Cluster-60288.202623,Cluster-60288.169964,…
GO:0006012	galactose metabolic process	biological_process	0.00040969	0.0070769	44	9009	463	176156	Cluster-60288.246218,Cluster-60288.222519,Cluster-60288.398472,Cluster-60288.394074,Cluster-60288.197567,Cluster-60288.302786,Cluster-60288.218851,Cluster-60288.94561,Cluster-60288.223714,Cluster-60288.231921,Cluster-60288.224852,Cluster-60288.222225,Cluster-60288.211433,Cluster-60288.217314,Cluster-60288.261432,Cluster-49898.1,Cluster-60288.265860,Cluster-60288.218781,Cluster-60288.245483,Cluste…
GO:0031225	anchored component of membrane	cellular_component	0.00046602	0.008027	13	9009	90	176156	Cluster-60288.191920,Cluster-60288.200653,Cluster-60288.215722,Cluster-60288.224041,Cluster-60288.215723,Cluster-60288.200649,Cluster-60288.218125,Cluster-60288.195724,Cluster-60288.245101,Cluster-60288.209372,Cluster-70252.0,Cluster-60288.200654,Cluster-60288.200648
GO:0033559	unsaturated fatty acid metabolic process	biological_process	0.00047732	0.0081983	15	9009	93	176156	Cluster-60288.253092,Cluster-60288.227831,Cluster-60288.217925,Cluster-60288.227828,Cluster-60288.227835,Cluster-60288.242114,Cluster-60288.242111,Cluster-60288.227833,Cluster-60288.870,Cluster-60288.231440,Cluster-60288.242112,Cluster-60288.233089,Cluster-60288.204048,Cluster-60288.212700,Cluster-60288.213093
GO:0006690	icosanoid metabolic process	biological_process	0.00048652	0.0082859	14	9009	80	176156	Cluster-60288.233089,Cluster-60288.242112,Cluster-60288.231440,Cluster-60288.213093,Cluster-60288.204048,Cluster-60288.212700,Cluster-60288.217925,Cluster-60288.227828,Cluster-60288.253092,Cluster-60288.227831,Cluster-60288.227833,Cluster-60288.242111,Cluster-60288.242114,Cluster-60288.227835
GO:0006691	leukotriene metabolic process	biological_process	0.00048652	0.0082859	14	9009	80	176156	Cluster-60288.242114,Cluster-60288.242111,Cluster-60288.227835,Cluster-60288.227833,Cluster-60288.227831,Cluster-60288.253092,Cluster-60288.227828,Cluster-60288.217925,Cluster-60288.204048,Cluster-60288.212700,Cluster-60288.213093,Cluster-60288.231440,Cluster-60288.242112,Cluster-60288.233089
GO:1901568	fatty acid derivative metabolic process	biological_process	0.00048652	0.0082859	14	9009	80	176156	Cluster-60288.242112,Cluster-60288.231440,Cluster-60288.233089,Cluster-60288.204048,Cluster-60288.212700,Cluster-60288.213093,Cluster-60288.227831,Cluster-60288.253092,Cluster-60288.217925,Cluster-60288.227828,Cluster-60288.242114,Cluster-60288.242111,Cluster-60288.227835,Cluster-60288.227833
GO:0071705	nitrogen compound transport	biological_process	0.0004922	0.0083592	106	9009	1385	176156	Cluster-60288.283260,Cluster-60288.238486,Cluster-60288.163363,Cluster-60288.289091,Cluster-60288.186405,Cluster-60288.263815,Cluster-60288.226944,Cluster-60288.223276,Cluster-60288.187264,Cluster-60288.244862,Cluster-60288.235231,Cluster-60288.256919,Cluster-60288.106070,Cluster-60288.37619,Cluster-60288.189329,Cluster-60288.186036,Cluster-60288.204117,Cluster-60288.256380,Cluster-60288.138800,C…
GO:0004568	chitinase activity	molecular_function	0.00049584	0.0083975	11	9009	69	176156	Cluster-60288.219196,Cluster-60288.223276,Cluster-60288.222454,Cluster-60288.223489,Cluster-60288.221377,Cluster-60288.223079,Cluster-60288.219420,Cluster-60288.222687,Cluster-60288.220988,Cluster-60288.222345,Cluster-60288.223415
GO:0016538	cyclin-dependent protein serine/threonine kinase regulator activity	molecular_function	0.000499	0.0084263	17	9009	124	176156	Cluster-60288.233222,Cluster-60288.236475,Cluster-60288.117706,Cluster-60288.227177,Cluster-60288.198556,Cluster-60288.200790,Cluster-60288.221089,Cluster-60288.232172,Cluster-60288.213736,Cluster-60288.203935,Cluster-60288.239431,Cluster-60288.251543,Cluster-60288.223496,Cluster-60288.232170,Cluster-60288.224109,Cluster-60288.98193,Cluster-60288.213739
GO:0006536	glutamate metabolic process	biological_process	0.00050033	0.0084263	21	9009	166	176156	Cluster-60288.231668,Cluster-60288.203397,Cluster-60288.215663,Cluster-60288.221828,Cluster-60288.227130,Cluster-60288.224735,Cluster-60288.203399,Cluster-60288.203394,Cluster-60288.226955,Cluster-60288.229828,Cluster-60288.225397,Cluster-60288.203393,Cluster-60288.224738,Cluster-60288.214021,Cluster-60288.240631,Cluster-60288.225211,Cluster-60288.245496,Cluster-60288.216450,Cluster-60288.209070,…
GO:0016702	oxidoreductase activity, acting on single donors with incorporation of molecular oxygen, incorporation of two atoms of oxygen	molecular_function	0.00050764	0.0085259	49	9009	527	176156	Cluster-60288.293269,Cluster-60288.220859,Cluster-60288.222416,Cluster-60288.391618,Cluster-60288.222214,Cluster-60288.210820,Cluster-60288.224906,Cluster-60288.215172,Cluster-60288.191273,Cluster-60288.220259,Cluster-60288.218906,Cluster-60288.226749,Cluster-60288.177774,Cluster-60288.220860,Cluster-60288.222230,Cluster-60288.40510,Cluster-60288.213351,Cluster-60288.237608,Cluster-60288.253211,C…
GO:0016310	phosphorylation	biological_process	0.00051198	0.008575	683	9009	11197	176156	Cluster-60288.234553,Cluster-60288.169140,Cluster-60288.260029,Cluster-60288.240207,Cluster-60288.394331,Cluster-60288.224028,Cluster-60288.232464,Cluster-60288.13567,Cluster-60288.107010,Cluster-60288.356032,Cluster-60288.301268,Cluster-60288.206088,Cluster-60288.259433,Cluster-60288.268363,Cluster-60288.231690,Cluster-60288.179147,Cluster-60288.223574,Cluster-60288.320011,Cluster-60288.403589,C…
GO:0009123	nucleoside monophosphate metabolic process	biological_process	0.00053182	0.0088826	230	9009	3569	176156	Cluster-60288.190746,Cluster-60288.234274,Cluster-60288.298364,Cluster-60288.207155,Cluster-60288.192038,Cluster-60288.255320,Cluster-60288.253272,Cluster-60288.253733,Cluster-60288.221231,Cluster-60288.232930,Cluster-60288.222451,Cluster-60288.318296,Cluster-60288.222704,Cluster-60288.224117,Cluster-60288.170784,Cluster-60288.178499,Cluster-60288.139656,Cluster-60288.272414,Cluster-60288.261184,…
GO:0070588	calcium ion transmembrane transport	biological_process	0.00053607	0.0089292	10	9009	50	176156	Cluster-60288.211120,Cluster-60288.223522,Cluster-60288.167347,Cluster-60288.251321,Cluster-60288.235871,Cluster-60288.225793,Cluster-60288.175493,Cluster-60288.300700,Cluster-60288.223521,Cluster-60288.250638
GO:0006662	glycerol ether metabolic process	biological_process	0.00054846	0.0090856	4	9009	10	176156	Cluster-60288.33521,Cluster-60288.231199,Cluster-60288.207972,Cluster-60288.231193
GO:0018904	ether metabolic process	biological_process	0.00054846	0.0090856	4	9009	10	176156	Cluster-60288.33521,Cluster-60288.231199,Cluster-60288.231193,Cluster-60288.207972
GO:0009916	alternative oxidase activity	molecular_function	0.00056335	0.0093068	15	9009	102	176156	Cluster-60288.222365,Cluster-60288.178102,Cluster-60288.214975,Cluster-60288.222347,Cluster-60288.224278,Cluster-60288.281667,Cluster-60288.253045,Cluster-60288.260109,Cluster-60288.222318,Cluster-60288.98209,Cluster-60288.222375,Cluster-44555.0,Cluster-60288.229833,Cluster-60288.182534,Cluster-60288.184999
GO:0016627	oxidoreductase activity, acting on the CH-CH group of donors	molecular_function	0.00057598	0.0094896	78	9009	931	176156	Cluster-60288.230890,Cluster-60288.77077,Cluster-60288.102804,Cluster-60288.213441,Cluster-60288.215663,Cluster-60288.223077,Cluster-60288.241747,Cluster-60288.218568,Cluster-60288.191651,Cluster-60288.122228,Cluster-60288.219947,Cluster-60288.189485,Cluster-60288.251840,Cluster-60288.252021,Cluster-60288.224440,Cluster-60288.254027,Cluster-60288.242383,Cluster-60288.230660,Cluster-60288.270204,C…
GO:0008037	cell recognition	biological_process	0.00059674	0.009805	25	9009	202	176156	Cluster-60288.254510,Cluster-60288.262425,Cluster-60288.139906,Cluster-60288.160976,Cluster-60288.192979,Cluster-60288.107507,Cluster-60288.388203,Cluster-60288.267794,Cluster-60288.297143,Cluster-60288.352937,Cluster-60288.97449,Cluster-60288.122012,Cluster-54457.0,Cluster-60288.288103,Cluster-60288.240585,Cluster-60288.300709,Cluster-60288.106730,Cluster-60288.343610,Cluster-60288.109616,Cluste…
GO:0010648	negative regulation of cell communication	biological_process	0.00061084	0.0099825	13	9009	85	176156	Cluster-60288.148880,Cluster-60288.192406,Cluster-60288.291864,Cluster-60288.105562,Cluster-60288.105497,Cluster-60288.192952,Cluster-60288.192401,Cluster-60288.370063,Cluster-60288.248384,Cluster-60288.275807,Cluster-60288.192405,Cluster-60288.205095,Cluster-60288.274972
GO:0023057	negative regulation of signaling	biological_process	0.00061084	0.0099825	13	9009	85	176156	Cluster-60288.192401,Cluster-60288.370063,Cluster-60288.192952,Cluster-60288.105562,Cluster-60288.105497,Cluster-60288.291864,Cluster-60288.192406,Cluster-60288.148880,Cluster-60288.274972,Cluster-60288.205095,Cluster-60288.192405,Cluster-60288.248384,Cluster-60288.275807
GO:0006508	proteolysis	biological_process	0.00062018	0.010108	421	9009	6877	176156	Cluster-60288.215996,Cluster-60288.119412,Cluster-60288.188573,Cluster-60288.277996,Cluster-60288.208625,Cluster-60288.328474,Cluster-60288.212655,Cluster-60288.170594,Cluster-60288.203299,Cluster-60288.217815,Cluster-60288.204416,Cluster-60288.172116,Cluster-60288.185345,Cluster-60288.240686,Cluster-60288.172115,Cluster-60288.269287,Cluster-60288.222829,Cluster-60288.296535,Cluster-60288.188753,…
GO:0009161	ribonucleoside monophosphate metabolic process	biological_process	0.00063275	0.010285	228	9009	3539	176156	Cluster-60288.234215,Cluster-60288.234211,Cluster-60288.205537,Cluster-60288.206062,Cluster-60288.241093,Cluster-60288.206061,Cluster-60288.261977,Cluster-60288.217577,Cluster-60288.96924,Cluster-60288.219619,Cluster-60288.273478,Cluster-60288.221705,Cluster-60288.218302,Cluster-60288.241587,Cluster-60288.220666,Cluster-60288.86729,Cluster-60288.150855,Cluster-60288.345509,Cluster-60288.326578,Cl…
GO:0043169	cation binding	molecular_function	0.00064545	0.010326	1279	9009	22544	176156	Cluster-60288.209330,Cluster-60288.226701,Cluster-60288.239966,Cluster-60288.300114,Cluster-60288.90557,Cluster-60288.201044,Cluster-60288.168244,Cluster-60288.235520,Cluster-60288.233606,Cluster-60288.132615,Cluster-60288.217939,Cluster-60288.26432,Cluster-60288.240840,Cluster-60288.228313,Cluster-60288.294809,Cluster-60288.211833,Cluster-60288.82794,Cluster-60288.391268,Cluster-60288.209240,Clu…
GO:0005833	hemoglobin complex	cellular_component	0.00064548	0.010326	7	9009	25	176156	Cluster-60288.132620,Cluster-60288.187895,Cluster-60288.153301,Cluster-60288.272382,Cluster-60288.272383,Cluster-60288.40937,Cluster-60288.153303
GO:0020027	hemoglobin metabolic process	biological_process	0.00064548	0.010326	7	9009	25	176156	Cluster-60288.153303,Cluster-60288.272383,Cluster-60288.40937,Cluster-60288.153301,Cluster-60288.272382,Cluster-60288.187895,Cluster-60288.132620
GO:0030097	hemopoiesis	biological_process	0.00064548	0.010326	7	9009	25	176156	Cluster-60288.272382,Cluster-60288.153301,Cluster-60288.187895,Cluster-60288.132620,Cluster-60288.153303,Cluster-60288.40937,Cluster-60288.272383
GO:0030492	hemoglobin binding	molecular_function	0.00064548	0.010326	7	9009	25	176156	Cluster-60288.153303,Cluster-60288.40937,Cluster-60288.272383,Cluster-60288.272382,Cluster-60288.153301,Cluster-60288.187895,Cluster-60288.132620
GO:0048534	hematopoietic or lymphoid organ development	biological_process	0.00064548	0.010326	7	9009	25	176156	Cluster-60288.153303,Cluster-60288.272383,Cluster-60288.40937,Cluster-60288.187895,Cluster-60288.153301,Cluster-60288.272382,Cluster-60288.132620
GO:0018131	oxazole or thiazole biosynthetic process	biological_process	0.0006678	0.010627	2	9009	2	176156	Cluster-60288.223861,Cluster-60288.219634
GO:0046484	oxazole or thiazole metabolic process	biological_process	0.0006678	0.010627	2	9009	2	176156	Cluster-60288.219634,Cluster-60288.223861
GO:0042214	terpene metabolic process	biological_process	0.0006837	0.010851	4	9009	10	176156	Cluster-60288.243329,Cluster-60288.190015,Cluster-60288.190016,Cluster-60288.211493
GO:0019520	aldonic acid metabolic process	biological_process	0.00068936	0.010903	33	9009	316	176156	Cluster-60288.276003,Cluster-60288.225922,Cluster-60288.307007,Cluster-60288.105608,Cluster-60288.219947,Cluster-60288.232346,Cluster-60288.217930,Cluster-60288.228311,Cluster-60288.223077,Cluster-60288.219946,Cluster-60288.187194,Cluster-60288.274109,Cluster-60288.318037,Cluster-60288.233012,Cluster-60288.222285,Cluster-60288.237059,Cluster-60288.211711,Cluster-60288.223579,Cluster-60288.225926,…
GO:0030178	negative regulation of Wnt signaling pathway	biological_process	0.00069054	0.010903	10	9009	52	176156	Cluster-60288.192405,Cluster-60288.274972,Cluster-60288.205095,Cluster-60288.105562,Cluster-60288.192401,Cluster-60288.370063,Cluster-60288.192952,Cluster-60288.291864,Cluster-60288.192406,Cluster-60288.148880
GO:0008233	peptidase activity	molecular_function	0.00071768	0.011302	455	9009	7605	176156	Cluster-60288.184492,Cluster-60288.230919,Cluster-60288.195942,Cluster-60288.153056,Cluster-60288.248116,Cluster-60288.224531,Cluster-60288.268360,Cluster-60288.225651,Cluster-60288.281779,Cluster-60288.25323,Cluster-60288.216002,Cluster-60288.240312,Cluster-60288.207812,Cluster-60288.216004,Cluster-60288.249535,Cluster-60288.153370,Cluster-60288.14731,Cluster-60288.220606,Cluster-60288.170414,Cl…
GO:0046872	metal ion binding	molecular_function	0.00072168	0.011336	1260	9009	22230	176156	Cluster-60288.160375,Cluster-60288.232968,Cluster-60288.219490,Cluster-60288.117706,Cluster-60288.220281,Cluster-60288.197965,Cluster-60288.190015,Cluster-60288.107027,Cluster-60288.220379,Cluster-60288.189821,Cluster-60288.123461,Cluster-60288.306989,Cluster-60288.226435,Cluster-60288.110346,Cluster-60288.200343,Cluster-60288.317730,Cluster-60288.197297,Cluster-60288.10407,Cluster-60288.253199,C…
GO:0019530	taurine metabolic process	biological_process	0.00073139	0.011459	13	9009	74	176156	Cluster-60288.242111,Cluster-60288.242114,Cluster-60288.227835,Cluster-60288.227833,Cluster-60288.227831,Cluster-60288.227828,Cluster-60288.217925,Cluster-60288.204048,Cluster-60288.212700,Cluster-60288.213093,Cluster-60288.231440,Cluster-60288.242112,Cluster-60288.233089
GO:0072351	tricarboxylic acid biosynthetic process	biological_process	0.00073609	0.011502	7	9009	31	176156	Cluster-60288.36614,Cluster-60288.246336,Cluster-60288.123021,Cluster-60288.148676,Cluster-60288.21812,Cluster-60288.36681,Cluster-60288.123022
GO:0046915	transition metal ion transmembrane transporter activity	molecular_function	0.00075743	0.011805	60	9009	689	176156	Cluster-60288.222928,Cluster-60288.238867,Cluster-60288.206838,Cluster-60288.242133,Cluster-60288.332060,Cluster-60288.326627,Cluster-60288.196554,Cluster-60288.141250,Cluster-60288.214767,Cluster-60288.238870,Cluster-60288.293875,Cluster-60288.216353,Cluster-60288.228524,Cluster-60288.217429,Cluster-60288.248320,Cluster-60288.179723,Cluster-60288.385490,Cluster-60288.229488,Cluster-60288.236775,…
GO:0045490	pectin catabolic process	biological_process	0.0008174	0.012707	8	9009	34	176156	Cluster-60288.213746,Cluster-60288.246566,Cluster-60288.217790,Cluster-60288.184769,Cluster-60288.210985,Cluster-60288.173100,Cluster-60288.204355,Cluster-60288.204357
GO:0005829	cytosol	cellular_component	0.00082146	0.012738	52	9009	637	176156	Cluster-60288.272382,Cluster-60288.153303,Cluster-60288.191651,Cluster-60288.261432,Cluster-60288.219619,Cluster-60288.219935,Cluster-60288.328731,Cluster-60288.171902,Cluster-60288.273478,Cluster-60288.201075,Cluster-60288.221144,Cluster-60288.169019,Cluster-60288.297619,Cluster-60288.328730,Cluster-60288.235778,Cluster-60288.132620,Cluster-60288.191649,Cluster-60288.213502,Cluster-60288.197567,…
GO:0004014	adenosylmethionine decarboxylase activity	molecular_function	0.00085723	0.013241	11	9009	65	176156	Cluster-60288.220454,Cluster-60288.146781,Cluster-60288.209127,Cluster-60288.220189,Cluster-60288.222891,Cluster-60288.259930,Cluster-60288.221889,Cluster-60288.289200,Cluster-60288.228392,Cluster-60288.228227,Cluster-60288.193416
GO:0044765	single-organism transport	biological_process	0.00085828	0.013241	1079	9009	18324	176156	Cluster-60288.198926,Cluster-60288.345506,Cluster-60288.235436,Cluster-60288.203725,Cluster-60288.150878,Cluster-60288.183205,Cluster-60288.235270,Cluster-60288.419767,Cluster-60288.225847,Cluster-60288.198386,Cluster-60288.201728,Cluster-49985.1,Cluster-60288.233418,Cluster-60288.334765,Cluster-60288.285904,Cluster-60288.263672,Cluster-60288.204507,Cluster-60288.202623,Cluster-60288.211560,Clust…
GO:0042430	indole-containing compound metabolic process	biological_process	0.00089544	0.013762	86	9009	1131	176156	Cluster-60288.198329,Cluster-60288.279639,Cluster-60288.232432,Cluster-60288.223888,Cluster-60288.230440,Cluster-60288.214463,Cluster-60288.212152,Cluster-60288.240470,Cluster-60288.232226,Cluster-60288.222407,Cluster-60288.179156,Cluster-60288.209848,Cluster-60288.175321,Cluster-60288.225693,Cluster-60288.90557,Cluster-60288.224650,Cluster-60288.216966,Cluster-60288.94692,Cluster-60288.263553,Cl…
GO:0032269	negative regulation of cellular protein metabolic process	biological_process	0.00089884	0.013762	36	9009	412	176156	Cluster-60288.228078,Cluster-60288.248650,Cluster-60288.315406,Cluster-60288.117391,Cluster-60288.77077,Cluster-60288.255383,Cluster-60288.211164,Cluster-60288.228079,Cluster-60288.297270,Cluster-60288.228074,Cluster-60288.221332,Cluster-60288.225304,Cluster-60288.33532,Cluster-60288.212646,Cluster-60288.119412,Cluster-60288.228077,Cluster-60288.167429,Cluster-60288.181018,Cluster-60288.228075,Cl…
GO:0051248	negative regulation of protein metabolic process	biological_process	0.00089884	0.013762	36	9009	412	176156	Cluster-60288.117391,Cluster-60288.77077,Cluster-60288.255383,Cluster-60288.248650,Cluster-60288.315406,Cluster-60288.228078,Cluster-60288.228077,Cluster-60288.167429,Cluster-60288.181018,Cluster-60288.33532,Cluster-60288.212646,Cluster-60288.119412,Cluster-60288.228074,Cluster-60288.221332,Cluster-60288.225304,Cluster-60288.211164,Cluster-60288.228079,Cluster-60288.297270,Cluster-60288.227943,Cl…
GO:0004375	glycine dehydrogenase (decarboxylating) activity	molecular_function	0.00090397	0.013771	7	9009	30	176156	Cluster-60288.235792,Cluster-60288.235787,Cluster-60288.195618,Cluster-60288.286463,Cluster-60288.220228,Cluster-60288.226822,Cluster-60288.321559
GO:0016642	oxidoreductase activity, acting on the CH-NH2 group of donors, disulfide as acceptor	molecular_function	0.00090397	0.013771	7	9009	30	176156	Cluster-60288.220228,Cluster-60288.226822,Cluster-60288.321559,Cluster-60288.286463,Cluster-60288.235787,Cluster-60288.195618,Cluster-60288.235792
GO:0002520	immune system development	biological_process	0.00094084	0.014297	8	9009	38	176156	Cluster-60288.153303,Cluster-60288.40937,Cluster-60288.272383,Cluster-60288.272382,Cluster-60288.153301,Cluster-60288.187895,Cluster-60288.279274,Cluster-60288.132620
GO:0042398	cellular modified amino acid biosynthetic process	biological_process	0.00097583	0.014791	88	9009	1157	176156	Cluster-60288.276576,Cluster-60288.223495,Cluster-60288.248772,Cluster-60288.223877,Cluster-60288.225750,Cluster-60288.263557,Cluster-60288.237179,Cluster-60288.258452,Cluster-60288.220923,Cluster-60288.273942,Cluster-60288.214239,Cluster-60288.103557,Cluster-60288.265576,Cluster-60288.107598,Cluster-60288.220918,Cluster-60288.160466,Cluster-60288.180253,Cluster-60288.225847,Cluster-60288.220916,…
GO:0004616	phosphogluconate dehydrogenase (decarboxylating) activity	molecular_function	0.0010026	0.015121	32	9009	308	176156	Cluster-60288.277984,Cluster-60288.221617,Cluster-60288.225923,Cluster-60288.241491,Cluster-60288.194742,Cluster-60288.253669,Cluster-60288.297602,Cluster-60288.225750,Cluster-60288.317092,Cluster-60288.223579,Cluster-60288.225926,Cluster-60288.279639,Cluster-60288.107598,Cluster-60288.166538,Cluster-60288.214463,Cluster-60288.228311,Cluster-60288.223077,Cluster-60288.219946,Cluster-60288.187194,…
GO:0019521	D-gluconate metabolic process	biological_process	0.0010026	0.015121	32	9009	308	176156	Cluster-60288.279639,Cluster-60288.223579,Cluster-60288.225926,Cluster-60288.214463,Cluster-60288.107598,Cluster-60288.166538,Cluster-60288.241491,Cluster-60288.194742,Cluster-60288.221617,Cluster-60288.277984,Cluster-60288.225923,Cluster-60288.297602,Cluster-60288.225750,Cluster-60288.317092,Cluster-60288.253669,Cluster-60288.276003,Cluster-60288.105608,Cluster-60288.219947,Cluster-60288.232346,…
GO:0015931	nucleobase-containing compound transport	biological_process	0.0010282	0.015469	40	9009	431	176156	Cluster-60288.214964,Cluster-60288.273774,Cluster-60288.104602,Cluster-60288.157384,Cluster-60288.188002,Cluster-60288.296317,Cluster-60288.219279,Cluster-60288.404226,Cluster-60288.292531,Cluster-60288.148815,Cluster-60288.189331,Cluster-60288.131486,Cluster-60288.228669,Cluster-60288.232307,Cluster-60288.292532,Cluster-60288.189333,Cluster-60288.260810,Cluster-60288.168374,Cluster-60288.37628,C…
GO:0005381	iron ion transmembrane transporter activity	molecular_function	0.0010325	0.015495	44	9009	455	176156	Cluster-60288.141250,Cluster-60288.214767,Cluster-60288.196554,Cluster-60288.326627,Cluster-60288.242133,Cluster-60288.332060,Cluster-60288.206838,Cluster-60288.222928,Cluster-60288.293873,Cluster-60288.236775,Cluster-60288.146526,Cluster-60288.74694,Cluster-60288.229488,Cluster-60288.179723,Cluster-60288.216353,Cluster-60288.228524,Cluster-60288.217429,Cluster-60288.248320,Cluster-60288.293875,C…
GO:0070011	peptidase activity, acting on L-amino acid peptides	molecular_function	0.0010498	0.015717	411	9009	6867	176156	Cluster-60288.229983,Cluster-60288.311187,Cluster-60288.152814,Cluster-60288.224859,Cluster-60288.332060,Cluster-60288.250750,Cluster-60288.168007,Cluster-60288.226368,Cluster-60288.177096,Cluster-60288.208879,Cluster-60288.332059,Cluster-60288.233440,Cluster-60288.172117,Cluster-60288.150706,Cluster-60288.132064,Cluster-60288.297951,Cluster-60288.123567,Cluster-60288.258828,Cluster-60288.191396,…
GO:0046658	anchored component of plasma membrane	cellular_component	0.0010822	0.016161	5	9009	17	176156	Cluster-60288.209372,Cluster-60288.224041,Cluster-60288.218125,Cluster-60288.215722,Cluster-60288.215723
GO:0004612	phosphoenolpyruvate carboxykinase (ATP) activity	molecular_function	0.0010896	0.016231	11	9009	76	176156	Cluster-60288.219733,Cluster-60288.225393,Cluster-60288.228843,Cluster-60288.225399,Cluster-60288.219658,Cluster-60288.219746,Cluster-60288.225610,Cluster-60288.219655,Cluster-60288.225406,Cluster-60288.225400,Cluster-60288.225408
GO:0046148	pigment biosynthetic process	biological_process	0.001104	0.016405	67	9009	807	176156	Cluster-60288.228311,Cluster-60288.221270,Cluster-60288.205537,Cluster-60288.219946,Cluster-60288.405008,Cluster-60288.391330,Cluster-60288.302303,Cluster-60288.214872,Cluster-60288.221206,Cluster-60288.205309,Cluster-60288.235778,Cluster-60288.307007,Cluster-60288.233817,Cluster-60288.177982,Cluster-60288.273417,Cluster-60288.291073,Cluster-60288.276714,Cluster-60288.304943,Cluster-60288.216995,…
GO:0044706	multi-multicellular organism process	biological_process	0.0011094	0.016446	27	9009	250	176156	Cluster-60288.270465,Cluster-60288.260029,Cluster-60288.297142,Cluster-60288.192981,Cluster-60288.255118,Cluster-60288.254508,Cluster-60288.343610,Cluster-60288.106730,Cluster-60288.220134,Cluster-60288.109616,Cluster-60288.240585,Cluster-60288.300709,Cluster-60288.229585,Cluster-60288.122012,Cluster-60288.97449,Cluster-60288.288103,Cluster-54457.0,Cluster-60288.107507,Cluster-60288.267794,Cluste…
GO:0003333	amino acid transmembrane transport	biological_process	0.0011812	0.017467	33	9009	339	176156	Cluster-60288.283260,Cluster-60288.163363,Cluster-60288.252157,Cluster-60288.189177,Cluster-60288.194314,Cluster-60288.226944,Cluster-60288.187264,Cluster-60288.244862,Cluster-60288.249074,Cluster-60288.106070,Cluster-60288.204117,Cluster-60288.256380,Cluster-60288.230895,Cluster-60288.238995,Cluster-60288.209227,Cluster-60288.309288,Cluster-60288.257189,Cluster-60288.106063,Cluster-60288.106062,…
GO:1902578	single-organism localization	biological_process	0.0011858	0.017493	1096	9009	18681	176156	Cluster-60288.204690,Cluster-60288.181125,Cluster-60288.188671,Cluster-60288.208981,Cluster-60288.326266,Cluster-60288.41135,Cluster-60288.261750,Cluster-60288.214964,Cluster-60288.172212,Cluster-60288.256071,Cluster-60288.252509,Cluster-60288.203359,Cluster-60288.290386,Cluster-60288.281227,Cluster-60288.87960,Cluster-60288.172406,Cluster-60288.297006,Cluster-60288.230890,Cluster-60288.160776,Cl…
GO:0008509	anion transmembrane transporter activity	molecular_function	0.0011971	0.017616	72	9009	894	176156	Cluster-60288.263598,Cluster-60288.237918,Cluster-60288.230890,Cluster-60288.159054,Cluster-60288.294809,Cluster-60288.164075,Cluster-60288.218475,Cluster-60288.272156,Cluster-60288.168374,Cluster-59769.3,Cluster-60288.215960,Cluster-60288.93381,Cluster-60288.106062,Cluster-60288.106063,Cluster-60288.213655,Cluster-60288.209227,Cluster-60288.164401,Cluster-60288.225703,Cluster-60288.330216,Cluste…
GO:0065008	regulation of biological quality	biological_process	0.0012368	0.018157	301	9009	4752	176156	Cluster-60288.227234,Cluster-60288.247292,Cluster-60288.207002,Cluster-60288.236378,Cluster-60288.227330,Cluster-60288.240233,Cluster-60288.249864,Cluster-60288.216244,Cluster-60288.212468,Cluster-60288.233198,Cluster-60288.274072,Cluster-60288.265968,Cluster-60288.181018,Cluster-60288.223047,Cluster-60288.277984,Cluster-60288.34999,Cluster-60288.283028,Cluster-60288.194742,Cluster-60288.181017,C…
GO:0044445	cytosolic part	cellular_component	0.0012978	0.019006	48	9009	582	176156	Cluster-60288.201071,Cluster-60288.153301,Cluster-60288.238466,Cluster-60288.273037,Cluster-60288.187825,Cluster-60288.253272,Cluster-60288.220928,Cluster-60288.58919,Cluster-60288.276397,Cluster-60288.182129,Cluster-60288.293372,Cluster-60288.247628,Cluster-60288.221784,Cluster-60288.272383,Cluster-60288.220506,Cluster-60288.92639,Cluster-60288.40937,Cluster-60288.187895,Cluster-60288.211033,Clu…
GO:0009163	nucleoside biosynthetic process	biological_process	0.001311	0.019107	86	9009	1180	176156	Cluster-60288.223849,Cluster-60288.221231,Cluster-60288.232930,Cluster-60288.211300,Cluster-60288.96921,Cluster-60288.222525,Cluster-60288.190746,Cluster-60288.308623,Cluster-60288.234274,Cluster-60288.170784,Cluster-60288.256588,Cluster-60288.234213,Cluster-60288.34049,Cluster-60288.207425,Cluster-60288.225693,Cluster-60288.85288,Cluster-57371.0,Cluster-60288.212670,Cluster-60288.189730,Cluster-…
GO:0042455	ribonucleoside biosynthetic process	biological_process	0.001311	0.019107	86	9009	1180	176156	Cluster-60288.318093,Cluster-60288.233002,Cluster-60288.222780,Cluster-60288.259627,Cluster-60288.252017,Cluster-60288.220939,Cluster-60288.270489,Cluster-60288.373821,Cluster-60288.104891,Cluster-60288.208700,Cluster-60288.153237,Cluster-60288.269515,Cluster-60288.180375,Cluster-60288.261750,Cluster-60288.253328,Cluster-60288.155138,Cluster-60288.213678,Cluster-60288.174925,Cluster-60288.293014,…
GO:0000156	phosphorelay response regulator activity	molecular_function	0.0014069	0.020456	8	9009	40	176156	Cluster-60288.218298,Cluster-60288.104354,Cluster-60288.216098,Cluster-60288.218297,Cluster-41196.0,Cluster-60288.182399,Cluster-60288.218299,Cluster-60288.195066
GO:0010252	auxin homeostasis	biological_process	0.0014414	0.02066	2	9009	3	176156	Cluster-60288.229585,Cluster-60288.205557
GO:0035264	multicellular organism growth	biological_process	0.0014414	0.02066	2	9009	3	176156	Cluster-60288.229585,Cluster-60288.205557
GO:0040014	regulation of multicellular organism growth	biological_process	0.0014414	0.02066	2	9009	3	176156	Cluster-60288.205557,Cluster-60288.229585
GO:0048527	lateral root development	biological_process	0.0014414	0.02066	2	9009	3	176156	Cluster-60288.205557,Cluster-60288.229585
GO:0048768	root hair cell tip growth	biological_process	0.0014414	0.02066	2	9009	3	176156	Cluster-60288.205557,Cluster-60288.229585
GO:0090406	pollen tube	cellular_component	0.0014414	0.02066	2	9009	3	176156	Cluster-60288.205557,Cluster-60288.229585
GO:0033865	nucleoside bisphosphate metabolic process	biological_process	0.001454	0.020694	22	9009	205	176156	Cluster-60288.202670,Cluster-60288.231716,Cluster-60288.257841,Cluster-60288.269512,Cluster-60288.223877,Cluster-60288.269515,Cluster-60288.256588,Cluster-60288.87960,Cluster-60288.259627,Cluster-60288.136505,Cluster-60288.293014,Cluster-60288.202671,Cluster-60288.216375,Cluster-60288.168867,Cluster-60288.243740,Cluster-60288.223849,Cluster-60288.265576,Cluster-60288.216393,Cluster-60288.258565,C…
GO:0033875	ribonucleoside bisphosphate metabolic process	biological_process	0.001454	0.020694	22	9009	205	176156	Cluster-60288.202671,Cluster-60288.293014,Cluster-60288.136505,Cluster-60288.258565,Cluster-60288.222525,Cluster-60288.207322,Cluster-60288.308623,Cluster-60288.168867,Cluster-60288.243740,Cluster-60288.223849,Cluster-60288.216375,Cluster-60288.216393,Cluster-60288.265576,Cluster-60288.223877,Cluster-60288.269512,Cluster-60288.257841,Cluster-60288.269515,Cluster-60288.202670,Cluster-60288.231716,…
GO:0034032	purine nucleoside bisphosphate metabolic process	biological_process	0.001454	0.020694	22	9009	205	176156	Cluster-60288.308623,Cluster-60288.258565,Cluster-60288.222525,Cluster-60288.207322,Cluster-60288.216393,Cluster-60288.265576,Cluster-60288.168867,Cluster-60288.243740,Cluster-60288.223849,Cluster-60288.216375,Cluster-60288.202671,Cluster-60288.293014,Cluster-60288.136505,Cluster-60288.259627,Cluster-60288.87960,Cluster-60288.256588,Cluster-60288.269515,Cluster-60288.269512,Cluster-60288.223877,C…
GO:0016717	oxidoreductase activity, acting on paired donors, with oxidation of a pair of donors resulting in the reduction of molecular oxygen to two molecules of water	molecular_function	0.0015075	0.021405	14	9009	100	176156	Cluster-60288.870,Cluster-60288.257213,Cluster-60288.202111,Cluster-60288.209756,Cluster-60288.248343,Cluster-60288.188671,Cluster-60288.248342,Cluster-60288.227355,Cluster-60288.202115,Cluster-60288.213401,Cluster-60288.228799,Cluster-60288.40533,Cluster-60288.227356,Cluster-60288.225614
GO:0010393	galacturonan metabolic process	biological_process	0.0015417	0.021789	8	9009	37	176156	Cluster-60288.210985,Cluster-60288.204357,Cluster-60288.173100,Cluster-60288.204355,Cluster-60288.217790,Cluster-60288.246566,Cluster-60288.213746,Cluster-60288.184769
GO:0045488	pectin metabolic process	biological_process	0.0015417	0.021789	8	9009	37	176156	Cluster-60288.184769,Cluster-60288.246566,Cluster-60288.217790,Cluster-60288.213746,Cluster-60288.204357,Cluster-60288.173100,Cluster-60288.204355,Cluster-60288.210985
GO:0019203	carbohydrate phosphatase activity	molecular_function	0.0015768	0.022181	18	9009	153	176156	Cluster-60288.212015,Cluster-60288.268211,Cluster-60288.139653,Cluster-60288.350093,Cluster-60288.238794,Cluster-60288.261184,Cluster-60288.215247,Cluster-60288.235995,Cluster-60288.139656,Cluster-60288.213413,Cluster-60288.220666,Cluster-60288.220661,Cluster-60288.250939,Cluster-60288.220074,Cluster-60288.220073,Cluster-60288.204820,Cluster-60288.326578,Cluster-60288.189538
GO:0050308	sugar-phosphatase activity	molecular_function	0.0015768	0.022181	18	9009	153	176156	Cluster-60288.189538,Cluster-60288.326578,Cluster-60288.204820,Cluster-60288.220073,Cluster-60288.220074,Cluster-60288.250939,Cluster-60288.220666,Cluster-60288.213413,Cluster-60288.220661,Cluster-60288.235995,Cluster-60288.215247,Cluster-60288.261184,Cluster-60288.139656,Cluster-60288.139653,Cluster-60288.238794,Cluster-60288.350093,Cluster-60288.268211,Cluster-60288.212015
GO:0006862	nucleotide transport	biological_process	0.0015852	0.022249	4	9009	10	176156	Cluster-60288.219293,Cluster-60288.168374,Cluster-60288.235231,Cluster-60288.219279
GO:1901659	glycosyl compound biosynthetic process	biological_process	0.0017078	0.023913	89	9009	1249	176156	Cluster-60288.34983,Cluster-60288.241587,Cluster-60288.257682,Cluster-60288.206061,Cluster-60288.96924,Cluster-60288.206062,Cluster-60288.200334,Cluster-60288.220916,Cluster-60288.193286,Cluster-60288.234211,Cluster-60288.234215,Cluster-60288.243740,Cluster-60288.224488,Cluster-60288.220925,Cluster-60288.119412,Cluster-60288.150540,Cluster-60288.265556,Cluster-60288.224487,Cluster-60288.159629,Cl…
GO:0006816	calcium ion transport	biological_process	0.0017533	0.024415	52	9009	637	176156	Cluster-60288.71946,Cluster-60288.223522,Cluster-60288.198386,Cluster-60288.187301,Cluster-60288.211120,Cluster-60288.288889,Cluster-60288.233418,Cluster-60288.249490,Cluster-60288.237872,Cluster-60288.300700,Cluster-60288.263672,Cluster-60288.244243,Cluster-60288.173557,Cluster-60288.225703,Cluster-60288.284774,Cluster-60288.251321,Cluster-60288.397829,Cluster-60288.175493,Cluster-60288.223283,C…
GO:0007249	I-kappaB kinase/NF-kappaB signaling	biological_process	0.0017597	0.024415	8	9009	50	176156	Cluster-60288.216005,Cluster-60288.37929,Cluster-60288.216004,Cluster-60288.194016,Cluster-60288.170673,Cluster-60288.215996,Cluster-60288.216001,Cluster-60288.216002
GO:0043122	regulation of I-kappaB kinase/NF-kappaB signaling	biological_process	0.0017597	0.024415	8	9009	50	176156	Cluster-60288.216004,Cluster-60288.194016,Cluster-60288.37929,Cluster-60288.216005,Cluster-60288.216002,Cluster-60288.216001,Cluster-60288.215996,Cluster-60288.170673
GO:0043123	positive regulation of I-kappaB kinase/NF-kappaB signaling	biological_process	0.0017597	0.024415	8	9009	50	176156	Cluster-60288.216001,Cluster-60288.216002,Cluster-60288.170673,Cluster-60288.215996,Cluster-60288.37929,Cluster-60288.216005,Cluster-60288.194016,Cluster-60288.216004
GO:0008942	nitrite reductase [NAD(P)H] activity	molecular_function	0.0017672	0.024462	6	9009	23	176156	Cluster-60288.195128,Cluster-60288.241712,Cluster-60288.223232,Cluster-60288.195129,Cluster-60288.200835,Cluster-60288.195126
GO:0044264	cellular polysaccharide metabolic process	biological_process	0.0017922	0.024752	138	9009	1998	176156	Cluster-60288.216714,Cluster-60288.235280,Cluster-60288.286905,Cluster-60288.211204,Cluster-60288.253762,Cluster-60288.235281,Cluster-60288.120790,Cluster-60288.128152,Cluster-60288.212944,Cluster-60288.247887,Cluster-60288.265861,Cluster-60288.215694,Cluster-60288.135222,Cluster-60288.222759,Cluster-60288.26592,Cluster-60288.223083,Cluster-60288.241453,Cluster-60288.156761,Cluster-60288.245934,C…
GO:0019060	intracellular transport of viral protein in host cell	biological_process	0.0018326	0.025081	6	9009	26	176156	Cluster-60288.265968,Cluster-60288.140536,Cluster-60288.203416,Cluster-60288.84870,Cluster-60288.279076,Cluster-60288.265967
GO:0030581	symbiont intracellular protein transport in host	biological_process	0.0018326	0.025081	6	9009	26	176156	Cluster-60288.265967,Cluster-60288.279076,Cluster-60288.84870,Cluster-60288.140536,Cluster-60288.203416,Cluster-60288.265968
GO:0046719	regulation by virus of viral protein levels in host cell	biological_process	0.0018326	0.025081	6	9009	26	176156	Cluster-60288.265968,Cluster-60288.140536,Cluster-60288.203416,Cluster-60288.84870,Cluster-60288.279076,Cluster-60288.265967
GO:0051708	intracellular protein transport in other organism involved in symbiotic interaction	biological_process	0.0018326	0.025081	6	9009	26	176156	Cluster-60288.265967,Cluster-60288.279076,Cluster-60288.203416,Cluster-60288.140536,Cluster-60288.84870,Cluster-60288.265968
GO:0005509	calcium ion binding	molecular_function	0.0018864	0.02576	130	9009	1927	176156	Cluster-60288.378984,Cluster-60288.219853,Cluster-60288.300762,Cluster-60288.218207,Cluster-60288.244966,Cluster-60288.219240,Cluster-60288.202781,Cluster-60288.127906,Cluster-60288.206783,Cluster-60288.217667,Cluster-60288.212037,Cluster-60288.211874,Cluster-60288.114375,Cluster-60288.225620,Cluster-60288.169434,Cluster-60288.120145,Cluster-60288.204882,Cluster-60288.204025,Cluster-60288.231999,…
GO:0016836	hydro-lyase activity	molecular_function	0.0019407	0.026442	56	9009	703	176156	Cluster-60288.92639,Cluster-60288.175321,Cluster-60288.282565,Cluster-60288.220571,Cluster-60288.238148,Cluster-60288.276714,Cluster-60288.179156,Cluster-60288.229202,Cluster-60288.94692,Cluster-60288.169567,Cluster-60288.232619,Cluster-60288.250642,Cluster-60288.90557,Cluster-60288.253567,Cluster-60288.224650,Cluster-60288.226603,Cluster-60288.222671,Cluster-60288.286899,Cluster-60288.276706,Clu…
GO:0033013	tetrapyrrole metabolic process	biological_process	0.0019837	0.026793	91	9009	1212	176156	Cluster-60288.233817,Cluster-60288.307007,Cluster-60288.230762,Cluster-60288.103041,Cluster-60288.226773,Cluster-60288.318083,Cluster-60288.222083,Cluster-60288.165990,Cluster-60288.34651,Cluster-60288.197291,Cluster-60288.234999,Cluster-60288.118232,Cluster-60288.255327,Cluster-60288.241880,Cluster-60288.391330,Cluster-60288.168660,Cluster-60288.332069,Cluster-60288.221470,Cluster-60288.228311,C…
GO:0034220	ion transmembrane transport	biological_process	0.001996	0.026793	194	9009	3017	176156	Cluster-60288.219805,Cluster-60288.223522,Cluster-60288.211120,Cluster-60288.280248,Cluster-60288.157544,Cluster-60288.297046,Cluster-60288.142796,Cluster-60288.168007,Cluster-60288.236070,Cluster-60288.217582,Cluster-60288.164754,Cluster-60288.238995,Cluster-60288.233196,Cluster-60288.212135,Cluster-60288.348793,Cluster-60288.267446,Cluster-60288.189296,Cluster-60288.129117,Cluster-60288.238848,…
GO:0046857	oxidoreductase activity, acting on other nitrogenous compounds as donors, with NAD or NADP as acceptor	molecular_function	0.0020075	0.026793	6	9009	24	176156	Cluster-60288.241712,Cluster-60288.195128,Cluster-60288.223232,Cluster-60288.195126,Cluster-60288.195129,Cluster-60288.200835
GO:0001525	angiogenesis	biological_process	0.0020151	0.026793	8	9009	46	176156	Cluster-60288.216005,Cluster-60288.37929,Cluster-60288.194016,Cluster-60288.216004,Cluster-60288.216001,Cluster-60288.216002,Cluster-60288.170673,Cluster-60288.215996
GO:0001568	blood vessel development	biological_process	0.0020151	0.026793	8	9009	46	176156	Cluster-60288.216001,Cluster-60288.216002,Cluster-60288.170673,Cluster-60288.215996,Cluster-60288.37929,Cluster-60288.216005,Cluster-60288.194016,Cluster-60288.216004
GO:0001944	vasculature development	biological_process	0.0020151	0.026793	8	9009	46	176156	Cluster-60288.216004,Cluster-60288.194016,Cluster-60288.216005,Cluster-60288.37929,Cluster-60288.216002,Cluster-60288.216001,Cluster-60288.215996,Cluster-60288.170673
GO:0045765	regulation of angiogenesis	biological_process	0.0020151	0.026793	8	9009	46	176156	Cluster-60288.37929,Cluster-60288.216005,Cluster-60288.216004,Cluster-60288.194016,Cluster-60288.216001,Cluster-60288.216002,Cluster-60288.170673,Cluster-60288.215996
GO:0048514	blood vessel morphogenesis	biological_process	0.0020151	0.026793	8	9009	46	176156	Cluster-60288.216002,Cluster-60288.216001,Cluster-60288.215996,Cluster-60288.170673,Cluster-60288.216004,Cluster-60288.194016,Cluster-60288.37929,Cluster-60288.216005
GO:0072358	cardiovascular system development	biological_process	0.0020151	0.026793	8	9009	46	176156	Cluster-60288.216005,Cluster-60288.37929,Cluster-60288.216004,Cluster-60288.194016,Cluster-60288.170673,Cluster-60288.215996,Cluster-60288.216001,Cluster-60288.216002
GO:0072359	circulatory system development	biological_process	0.0020151	0.026793	8	9009	46	176156	Cluster-60288.216004,Cluster-60288.194016,Cluster-60288.37929,Cluster-60288.216005,Cluster-60288.216002,Cluster-60288.216001,Cluster-60288.215996,Cluster-60288.170673
GO:1901342	regulation of vasculature development	biological_process	0.0020151	0.026793	8	9009	46	176156	Cluster-60288.216002,Cluster-60288.216001,Cluster-60288.215996,Cluster-60288.170673,Cluster-60288.216004,Cluster-60288.194016,Cluster-60288.216005,Cluster-60288.37929
GO:0046933	proton-transporting ATP synthase activity, rotational mechanism	molecular_function	0.0020926	0.027763	18	9009	164	176156	Cluster-60288.241587,Cluster-60288.96924,Cluster-60288.345506,Cluster-60288.222780,Cluster-60288.257682,Cluster-60288.373821,Cluster-60288.213484,Cluster-60288.228995,Cluster-60288.222799,Cluster-60288.329456,Cluster-60288.153237,Cluster-60288.261750,Cluster-60288.150540,Cluster-60288.96921,Cluster-60288.190746,Cluster-60288.345509,Cluster-60288.236070,Cluster-60288.222798
GO:0006546	glycine catabolic process	biological_process	0.0021044	0.027798	7	9009	36	176156	Cluster-60288.286463,Cluster-60288.321559,Cluster-60288.220228,Cluster-60288.226822,Cluster-60288.235792,Cluster-60288.195618,Cluster-60288.235787
GO:0009071	serine family amino acid catabolic process	biological_process	0.0021044	0.027798	7	9009	36	176156	Cluster-60288.235787,Cluster-60288.195618,Cluster-60288.235792,Cluster-60288.321559,Cluster-60288.226822,Cluster-60288.220228,Cluster-60288.286463
GO:0008216	spermidine metabolic process	biological_process	0.0021514	0.028296	11	9009	71	176156	Cluster-60288.289200,Cluster-60288.221889,Cluster-60288.228392,Cluster-60288.193416,Cluster-60288.228227,Cluster-60288.220454,Cluster-60288.259930,Cluster-60288.222891,Cluster-60288.220189,Cluster-60288.209127,Cluster-60288.146781
GO:0008295	spermidine biosynthetic process	biological_process	0.0021514	0.028296	11	9009	71	176156	Cluster-60288.228392,Cluster-60288.221889,Cluster-60288.289200,Cluster-60288.228227,Cluster-60288.193416,Cluster-60288.220454,Cluster-60288.146781,Cluster-60288.209127,Cluster-60288.220189,Cluster-60288.222891,Cluster-60288.259930
GO:0006106	fumarate metabolic process	biological_process	0.0021795	0.028603	10	9009	60	176156	Cluster-60288.230727,Cluster-60288.189313,Cluster-60288.218869,Cluster-60288.230726,Cluster-60288.391331,Cluster-60288.261876,Cluster-60288.218860,Cluster-60288.218865,Cluster-60288.391330,Cluster-60288.189328
GO:1901615	organic hydroxy compound metabolic process	biological_process	0.002226	0.029149	55	9009	738	176156	Cluster-60288.242111,Cluster-60288.235871,Cluster-60288.208981,Cluster-60288.240207,Cluster-60288.161007,Cluster-60288.304996,Cluster-60288.220747,Cluster-60288.200037,Cluster-60288.242112,Cluster-60288.317249,Cluster-60288.226343,Cluster-60288.237760,Cluster-60288.110862,Cluster-60288.200035,Cluster-60288.272391,Cluster-60288.254370,Cluster-60288.200334,Cluster-60288.235646,Cluster-60288.236378,…
GO:0005976	polysaccharide metabolic process	biological_process	0.0022428	0.029306	147	9009	2151	176156	Cluster-60288.276649,Cluster-60288.213746,Cluster-60288.253328,Cluster-60288.258998,Cluster-60288.277921,Cluster-60288.251753,Cluster-60288.261551,Cluster-60288.245631,Cluster-60288.276262,Cluster-60288.160769,Cluster-60288.227157,Cluster-60288.350093,Cluster-60288.211497,Cluster-60288.235282,Cluster-60288.169759,Cluster-60288.214396,Cluster-60288.311166,Cluster-60288.255518,Cluster-60288.226167,…
GO:0003857	3-hydroxyacyl-CoA dehydrogenase activity	molecular_function	0.0022883	0.029836	35	9009	378	176156	Cluster-60288.302303,Cluster-60288.230441,Cluster-60288.38760,Cluster-60288.223077,Cluster-60288.219946,Cluster-60288.11611,Cluster-60288.206834,Cluster-60288.204936,Cluster-60288.217930,Cluster-60288.232346,Cluster-60288.271865,Cluster-60288.224647,Cluster-60288.105608,Cluster-60288.219947,Cluster-60288.230081,Cluster-60288.2753,Cluster-60288.218190,Cluster-60288.307007,Cluster-60288.224398,Clus…
GO:0044425	membrane part	cellular_component	0.0023207	0.030195	1444	9009	25346	176156	Cluster-60288.326260,Cluster-60288.230895,Cluster-60288.267990,Cluster-60288.183209,Cluster-60288.195476,Cluster-60288.233666,Cluster-60288.124792,Cluster-60288.178499,Cluster-60288.219754,Cluster-60288.243990,Cluster-60288.173557,Cluster-60288.175830,Cluster-60288.231620,Cluster-60288.285264,Cluster-60288.382569,Cluster-60288.274836,Cluster-60288.276449,Cluster-60288.226404,Cluster-60288.298364,…
GO:0004001	adenosine kinase activity	molecular_function	0.0024566	0.031894	2	9009	2	176156	Cluster-60288.232930,Cluster-60288.227535
GO:0004655	porphobilinogen synthase activity	molecular_function	0.0024635	0.031915	7	9009	33	176156	Cluster-60288.230762,Cluster-60288.226603,Cluster-60288.222083,Cluster-60288.220573,Cluster-60288.239134,Cluster-60288.220571,Cluster-60288.250642
GO:0031360	intrinsic component of thylakoid membrane	cellular_component	0.0024907	0.03213	5	9009	20	176156	Cluster-60288.203024,Cluster-60288.261052,Cluster-60288.222487,Cluster-60288.160964,Cluster-60288.226795
GO:0031361	integral component of thylakoid membrane	cellular_component	0.0024907	0.03213	5	9009	20	176156	Cluster-60288.261052,Cluster-60288.203024,Cluster-60288.222487,Cluster-60288.160964,Cluster-60288.226795
GO:0016667	oxidoreductase activity, acting on a sulfur group of donors	molecular_function	0.0025035	0.032227	59	9009	781	176156	Cluster-60288.221256,Cluster-60288.153959,Cluster-60288.289258,Cluster-60288.238046,Cluster-60288.257207,Cluster-60288.272551,Cluster-60288.151488,Cluster-60288.313939,Cluster-60288.201516,Cluster-60288.215860,Cluster-60288.270403,Cluster-60288.221379,Cluster-60288.231199,Cluster-66765.0,Cluster-60288.329736,Cluster-60288.105770,Cluster-60288.105771,Cluster-60288.207972,Cluster-60288.249862,Clust…
GO:0019295	coenzyme M biosynthetic process	biological_process	0.0025567	0.032598	6	9009	23	176156	Cluster-60288.229739,Cluster-60288.232996,Cluster-60288.252697,Cluster-60288.213449,Cluster-60288.213448,Cluster-60288.193206
GO:0019296	coenzyme M metabolic process	biological_process	0.0025567	0.032598	6	9009	23	176156	Cluster-60288.213448,Cluster-60288.252697,Cluster-60288.229739,Cluster-60288.232996,Cluster-60288.213449,Cluster-60288.193206
GO:0009768	photosynthesis, light harvesting in photosystem I	biological_process	0.0025568	0.032598	2	9009	2	176156	Cluster-60288.208999,Cluster-60288.228172
GO:0003871	5-methyltetrahydropteroyltriglutamate-homocysteine S-methyltransferase activity	molecular_function	0.0025593	0.032598	11	9009	98	176156	Cluster-60288.228362,Cluster-60288.203918,Cluster-60288.239009,Cluster-60288.230445,Cluster-60288.252280,Cluster-60288.226136,Cluster-60288.220086,Cluster-60288.228313,Cluster-60288.220897,Cluster-60288.227708,Cluster-60288.220898
GO:0042085	5-methyltetrahydropteroyltri-L-glutamate-dependent methyltransferase activity	molecular_function	0.0025593	0.032598	11	9009	98	176156	Cluster-60288.239009,Cluster-60288.252280,Cluster-60288.230445,Cluster-60288.226136,Cluster-60288.228362,Cluster-60288.203918,Cluster-60288.228313,Cluster-60288.220897,Cluster-60288.227708,Cluster-60288.220898,Cluster-60288.220086
GO:0044769	ATPase activity, coupled to transmembrane movement of ions, rotational mechanism	molecular_function	0.0025684	0.032646	22	9009	222	176156	Cluster-60288.150540,Cluster-60288.217581,Cluster-60288.261750,Cluster-60288.190746,Cluster-60288.96921,Cluster-60288.345509,Cluster-60288.234553,Cluster-60288.217582,Cluster-60288.222798,Cluster-60288.236070,Cluster-60288.241587,Cluster-60288.257682,Cluster-60288.222780,Cluster-60288.345506,Cluster-60288.217577,Cluster-60288.96924,Cluster-60288.373821,Cluster-60288.153237,Cluster-60288.329456,Cl…
GO:0031226	intrinsic component of plasma membrane	cellular_component	0.0026006	0.032986	80	9009	1128	176156	Cluster-60288.153258,Cluster-60288.232078,Cluster-60288.215723,Cluster-60288.235124,Cluster-60288.320977,Cluster-60288.248920,Cluster-60288.236275,Cluster-60288.213687,Cluster-60288.225749,Cluster-60288.212172,Cluster-60288.231634,Cluster-60288.254510,Cluster-60288.211192,Cluster-60288.230582,Cluster-60288.147681,Cluster-60288.256377,Cluster-60288.217815,Cluster-60288.84428,Cluster-60288.216003,C…
GO:0042743	hydrogen peroxide metabolic process	biological_process	0.0026262	0.033126	3	9009	7	176156	Cluster-60288.233371,Cluster-60288.208108,Cluster-60288.209848
GO:0042744	hydrogen peroxide catabolic process	biological_process	0.0026262	0.033126	3	9009	7	176156	Cluster-60288.209848,Cluster-60288.208108,Cluster-60288.233371
GO:0004800	thyroxine 5'-deiodinase activity	molecular_function	0.002628	0.033126	5	9009	21	176156	Cluster-60288.216244,Cluster-60288.153959,Cluster-60288.257360,Cluster-60288.337206,Cluster-60288.189186
GO:0016787	hydrolase activity	molecular_function	0.0026402	0.03321	1652	9009	28999	176156	Cluster-60288.243591,Cluster-60288.193490,Cluster-60288.223546,Cluster-60288.208153,Cluster-60288.295579,Cluster-60288.184600,Cluster-60288.236485,Cluster-60288.162918,Cluster-60288.255153,Cluster-60288.312964,Cluster-60288.162072,Cluster-60288.268479,Cluster-60288.272629,Cluster-60288.208765,Cluster-60288.180739,Cluster-60288.235217,Cluster-60288.205803,Cluster-60288.395429,Cluster-60288.145212,…
204006,Cluster-60288.262022,Cluster-60288.220332,Cluster-60288.189151,Cluster-60288.200476,Cluster-60288.215583,Cluster-60288.88394,Cluster-60288.220761,Cluster-60288.405329,Cluster-60288.228058,Cluster-60288.180461,Cluster-60288.296816,Cluster-60288.330087,Cluster-60288.136896,Cluster-60288.188463,Cluster-60288.325995,Cluster-60288.227011,Cluster-60288.178094,Cluster-60288.218852,Cluster-60288.1…
GO:1901575	organic substance catabolic process	biological_process	0.0026457	0.03321	361	9009	5736	176156	Cluster-60288.210765,Cluster-60288.238304,Cluster-60288.232583,Cluster-60288.203474,Cluster-60288.247628,Cluster-60288.226822,Cluster-60288.210900,Cluster-60288.321559,Cluster-60288.110921,Cluster-60288.251596,Cluster-60288.232996,Cluster-60288.247625,Cluster-60288.148964,Cluster-60288.279639,Cluster-60288.89295,Cluster-60288.185087,Cluster-60288.182037,Cluster-60288.223888,Cluster-60288.215233,C…
GO:0004594	pantothenate kinase activity	molecular_function	0.0027002	0.033825	8	9009	46	176156	Cluster-60288.256588,Cluster-60288.223849,Cluster-60288.243740,Cluster-60288.308623,Cluster-60288.222525,Cluster-60288.269515,Cluster-60288.223877,Cluster-60288.269512
GO:0046912	transferase activity, transferring acyl groups, acyl groups converted into alkyl on transfer	molecular_function	0.0027071	0.033841	15	9009	131	176156	Cluster-60288.231806,Cluster-60288.223741,Cluster-60288.261382,Cluster-60288.247680,Cluster-60288.212169,Cluster-60288.224107,Cluster-60288.174048,Cluster-60288.49116,Cluster-60288.232996,Cluster-60288.182376,Cluster-60288.229739,Cluster-60288.242346,Cluster-60288.224607,Cluster-60288.229165,Cluster-60288.249425
GO:0005542	folic acid binding	molecular_function	0.0027478	0.034279	7	9009	33	176156	Cluster-60288.132064,Cluster-60288.322916,Cluster-60288.132062,Cluster-60288.132063,Cluster-60288.32822,Cluster-60288.132060,Cluster-60288.262998
GO:0035257	nuclear hormone receptor binding	molecular_function	0.0028223	0.035065	8	9009	40	176156	Cluster-60288.139112,Cluster-60288.294795,Cluster-60288.294792,Cluster-60288.294793,Cluster-60288.284774,Cluster-60288.139111,Cluster-60288.392863,Cluster-60288.165812
GO:0051427	hormone receptor binding	molecular_function	0.0028223	0.035065	8	9009	40	176156	Cluster-60288.284774,Cluster-60288.294793,Cluster-60288.139111,Cluster-60288.392863,Cluster-60288.165812,Cluster-60288.139112,Cluster-60288.294795,Cluster-60288.294792
GO:1901605	alpha-amino acid metabolic process	biological_process	0.0028393	0.035204	357	9009	5889	176156	Cluster-60288.297006,Cluster-60288.274425,Cluster-60288.77077,Cluster-60288.179901,Cluster-60288.250613,Cluster-60288.204888,Cluster-60288.142090,Cluster-60288.209070,Cluster-60288.337631,Cluster-60288.192981,Cluster-60288.254505,Cluster-60288.262516,Cluster-60288.224738,Cluster-60288.261382,Cluster-60288.249373,Cluster-60288.220228,Cluster-60288.232996,Cluster-60288.167577,Cluster-60288.187532,C…
GO:0015932	nucleobase-containing compound transmembrane transporter activity	molecular_function	0.0029046	0.035899	19	9009	167	176156	Cluster-60288.235231,Cluster-60288.299600,Cluster-60288.260810,Cluster-60288.168374,Cluster-60288.131486,Cluster-60288.223176,Cluster-60288.243490,Cluster-60288.299602,Cluster-60288.232307,Cluster-60288.219293,Cluster-60288.289091,Cluster-60288.219279,Cluster-60288.188002,Cluster-60288.238486,Cluster-60288.299596,Cluster-60288.214964,Cluster-60288.273774,Cluster-60288.157384,Cluster-60288.263815
GO:0006826	iron ion transport	biological_process	0.0029072	0.035899	45	9009	494	176156	Cluster-60288.206838,Cluster-60288.242133,Cluster-60288.332060,Cluster-60288.222928,Cluster-60288.141250,Cluster-60288.214767,Cluster-60288.326627,Cluster-60288.196554,Cluster-60288.216353,Cluster-60288.228524,Cluster-60288.217429,Cluster-60288.248320,Cluster-60288.179723,Cluster-60288.293875,Cluster-60288.293873,Cluster-60288.229488,Cluster-60288.236775,Cluster-60288.146526,Cluster-60288.74694,C…
GO:0004779	sulfate adenylyltransferase activity	molecular_function	0.0029408	0.036167	6	9009	28	176156	Cluster-60288.213573,Cluster-60288.213565,Cluster-60288.203185,Cluster-60288.201342,Cluster-60288.213564,Cluster-60288.254676
GO:0004781	sulfate adenylyltransferase (ATP) activity	molecular_function	0.0029408	0.036167	6	9009	28	176156	Cluster-60288.213564,Cluster-60288.201342,Cluster-60288.254676,Cluster-60288.213565,Cluster-60288.203185,Cluster-60288.213573
GO:0050661	NADP binding	molecular_function	0.002983	0.036611	37	9009	415	176156	Cluster-60288.219946,Cluster-60288.231431,Cluster-60288.235709,Cluster-60288.233012,Cluster-60288.219619,Cluster-60288.211711,Cluster-60288.196890,Cluster-60288.38760,Cluster-60288.187194,Cluster-60288.255327,Cluster-60288.274109,Cluster-60288.318083,Cluster-60288.213833,Cluster-60288.219947,Cluster-60288.271865,Cluster-60288.173131,Cluster-60288.23457,Cluster-60288.163728,Cluster-60288.184716,Cl…
GO:0016638	oxidoreductase activity, acting on the CH-NH2 group of donors	molecular_function	0.0029938	0.036669	32	9009	350	176156	Cluster-60288.235787,Cluster-60288.256898,Cluster-60288.321559,Cluster-60288.226822,Cluster-60288.224735,Cluster-60288.221828,Cluster-60288.205095,Cluster-60288.203393,Cluster-60288.225397,Cluster-60288.207371,Cluster-60288.193804,Cluster-60288.221829,Cluster-60288.286463,Cluster-60288.228884,Cluster-60288.225211,Cluster-60288.195618,Cluster-60288.203397,Cluster-60288.231668,Cluster-60288.203394,…
GO:0004345	glucose-6-phosphate dehydrogenase activity	molecular_function	0.0030702	0.037529	10	9009	72	176156	Cluster-60288.163728,Cluster-60288.235709,Cluster-60288.184716,Cluster-60288.163731,Cluster-60288.163734,Cluster-60288.163730,Cluster-60288.245554,Cluster-60288.232631,Cluster-60288.224318,Cluster-60288.196890
GO:0015925	galactosidase activity	molecular_function	0.0031513	0.038444	22	9009	194	176156	Cluster-60288.218856,Cluster-60288.171174,Cluster-60288.218852,Cluster-60288.246218,Cluster-60288.222519,Cluster-60288.394074,Cluster-60288.218851,Cluster-60288.302786,Cluster-60288.265126,Cluster-60288.223714,Cluster-60288.231921,Cluster-60288.365355,Cluster-60288.229111,Cluster-60288.224852,Cluster-60288.222225,Cluster-60288.211433,Cluster-60288.180970,Cluster-60288.217314,Cluster-60288.302788,…
GO:0006687	glycosphingolipid metabolic process	biological_process	0.0031609	0.038483	31	9009	321	176156	Cluster-60288.223714,Cluster-60288.224852,Cluster-60288.231921,Cluster-60288.234083,Cluster-60288.365355,Cluster-60288.229111,Cluster-60288.302786,Cluster-60288.218851,Cluster-60288.265126,Cluster-60288.394074,Cluster-60288.171174,Cluster-60288.218856,Cluster-60288.265420,Cluster-60288.246218,Cluster-60288.222519,Cluster-60288.218852,Cluster-60288.232379,Cluster-60288.302788,Cluster-44342.5,Clust…
GO:0072341	modified amino acid binding	molecular_function	0.0032071	0.038694	7	9009	35	176156	Cluster-60288.132062,Cluster-60288.132063,Cluster-60288.32822,Cluster-60288.132060,Cluster-60288.262998,Cluster-60288.132064,Cluster-60288.322916
GO:0006550	isoleucine catabolic process	biological_process	0.0032101	0.038694	37	9009	417	176156	Cluster-60288.263553,Cluster-60288.225750,Cluster-60288.224650,Cluster-60288.232996,Cluster-60288.204939,Cluster-60288.175321,Cluster-60288.241491,Cluster-60288.232226,Cluster-60288.212152,Cluster-60288.230440,Cluster-60288.214463,Cluster-60288.229739,Cluster-60288.232432,Cluster-60288.284829,Cluster-60288.223888,Cluster-60288.241278,Cluster-60288.279639,Cluster-60288.230441,Cluster-60288.38760,C…
GO:0006552	leucine catabolic process	biological_process	0.0032101	0.038694	37	9009	417	176156	Cluster-60288.232428,Cluster-60288.224398,Cluster-60288.219947,Cluster-60288.224647,Cluster-60288.105608,Cluster-60288.217930,Cluster-60288.271865,Cluster-60288.232346,Cluster-60288.307007,Cluster-60288.218190,Cluster-60288.230081,Cluster-60288.2753,Cluster-60288.11611,Cluster-60288.219946,Cluster-60288.223077,Cluster-60288.206834,Cluster-60288.204936,Cluster-60288.302303,Cluster-60288.38760,Clus…
GO:0006574	valine catabolic process	biological_process	0.0032101	0.038694	37	9009	417	176156	Cluster-60288.302303,Cluster-60288.230441,Cluster-60288.38760,Cluster-60288.219946,Cluster-60288.223077,Cluster-60288.11611,Cluster-60288.206834,Cluster-60288.204936,Cluster-60288.232346,Cluster-60288.217930,Cluster-60288.271865,Cluster-60288.219947,Cluster-60288.224647,Cluster-60288.105608,Cluster-60288.218190,Cluster-60288.2753,Cluster-60288.230081,Cluster-60288.307007,Cluster-60288.224398,Clus…
GO:0009083	branched-chain amino acid catabolic process	biological_process	0.0032101	0.038694	37	9009	417	176156	Cluster-60288.223888,Cluster-60288.232432,Cluster-60288.284829,Cluster-60288.279639,Cluster-60288.241278,Cluster-60288.212152,Cluster-60288.214463,Cluster-60288.229739,Cluster-60288.230440,Cluster-60288.175321,Cluster-60288.204939,Cluster-60288.241491,Cluster-60288.232226,Cluster-60288.263553,Cluster-60288.224650,Cluster-60288.232996,Cluster-60288.225750,Cluster-60288.232428,Cluster-60288.224398,…
GO:0004488	methylenetetrahydrofolate dehydrogenase (NADP+) activity	molecular_function	0.0032581	0.039194	13	9009	96	176156	Cluster-60288.225847,Cluster-60288.228165,Cluster-60288.231845,Cluster-60288.220441,Cluster-60288.229519,Cluster-60288.204888,Cluster-60288.231849,Cluster-60288.273942,Cluster-60288.232428,Cluster-60288.181857,Cluster-60288.223888,Cluster-60288.232432,Cluster-60288.319827
GO:0006865	amino acid transport	biological_process	0.0032924	0.039528	37	9009	416	176156	Cluster-60288.257189,Cluster-60288.106063,Cluster-60288.209227,Cluster-60288.309288,Cluster-60288.143592,Cluster-60288.106069,Cluster-60288.106062,Cluster-60288.172088,Cluster-60288.249075,Cluster-59769.0,Cluster-60288.272156,Cluster-60288.215960,Cluster-59769.3,Cluster-60288.263598,Cluster-60288.252003,Cluster-60288.131833,Cluster-60288.159054,Cluster-60288.234417,Cluster-60288.169964,Cluster-60…
GO:0000041	transition metal ion transport	biological_process	0.0034065	0.040817	62	9009	773	176156	Cluster-60288.326627,Cluster-60288.196554,Cluster-60288.214767,Cluster-60288.141250,Cluster-60288.238867,Cluster-60288.222928,Cluster-60288.206838,Cluster-60288.242133,Cluster-60288.332060,Cluster-60288.229488,Cluster-60288.236775,Cluster-60288.146526,Cluster-60288.299161,Cluster-60288.74694,Cluster-60288.280248,Cluster-60288.293873,Cluster-60288.126153,Cluster-60288.238870,Cluster-60288.293875,C…
GO:0002685	regulation of leukocyte migration	biological_process	0.003522	0.041706	5	9009	19	176156	Cluster-60288.200643,Cluster-60288.266594,Cluster-60288.234827,Cluster-60288.207078,Cluster-60288.177616
GO:0050854	regulation of antigen receptor-mediated signaling pathway	biological_process	0.003522	0.041706	5	9009	19	176156	Cluster-60288.266594,Cluster-60288.200643,Cluster-60288.234827,Cluster-60288.177616,Cluster-60288.207078
GO:0050855	regulation of B cell receptor signaling pathway	biological_process	0.003522	0.041706	5	9009	19	176156	Cluster-60288.234827,Cluster-60288.200643,Cluster-60288.266594,Cluster-60288.207078,Cluster-60288.177616
GO:0050900	leukocyte migration	biological_process	0.003522	0.041706	5	9009	19	176156	Cluster-60288.200643,Cluster-60288.234827,Cluster-60288.266594,Cluster-60288.207078,Cluster-60288.177616
GO:0072676	lymphocyte migration	biological_process	0.003522	0.041706	5	9009	19	176156	Cluster-60288.177616,Cluster-60288.207078,Cluster-60288.266594,Cluster-60288.200643,Cluster-60288.234827
GO:2000401	regulation of lymphocyte migration	biological_process	0.003522	0.041706	5	9009	19	176156	Cluster-60288.266594,Cluster-60288.200643,Cluster-60288.234827,Cluster-60288.177616,Cluster-60288.207078
GO:0030243	cellulose metabolic process	biological_process	0.0035621	0.042099	37	9009	429	176156	Cluster-60288.258998,Cluster-60288.220169,Cluster-60288.237053,Cluster-60288.224997,Cluster-60288.346134,Cluster-60288.215704,Cluster-60288.218958,Cluster-60288.220843,Cluster-60288.178476,Cluster-60288.54639,Cluster-60288.245631,Cluster-60288.234566,Cluster-60288.261551,Cluster-60288.256750,Cluster-60288.251753,Cluster-60288.251755,Cluster-60288.103267,Cluster-60288.163892,Cluster-60288.214863,C…
GO:0009067	aspartate family amino acid biosynthetic process	biological_process	0.0035859	0.042298	34	9009	410	176156	Cluster-60288.264375,Cluster-60288.230631,Cluster-60288.226136,Cluster-60288.252280,Cluster-60288.239009,Cluster-60288.213912,Cluster-60288.264373,Cluster-60288.219946,Cluster-60288.220898,Cluster-60288.220897,Cluster-60288.228313,Cluster-60288.242383,Cluster-60288.219947,Cluster-60288.249373,Cluster-60288.220206,Cluster-60288.227708,Cluster-60288.220441,Cluster-60288.273573,Cluster-60288.269499,…
GO:0022891	substrate-specific transmembrane transporter activity	molecular_function	0.0036055	0.042447	469	9009	7800	176156	Cluster-26033.0,Cluster-60288.324063,Cluster-60288.88162,Cluster-60288.135543,Cluster-60288.188002,Cluster-60288.314473,Cluster-60288.47861,Cluster-60288.219279,Cluster-60288.220505,Cluster-60288.325034,Cluster-60288.213716,Cluster-60288.220241,Cluster-60288.157384,Cluster-60288.192736,Cluster-60288.291556,Cluster-60288.150540,Cluster-60288.218284,Cluster-60288.203456,Cluster-60288.193286,Cluster…
GO:0001575	globoside metabolic process	biological_process	0.0036157	0.042484	10	9009	59	176156	Cluster-60288.218851,Cluster-60288.223714,Cluster-60288.206983,Cluster-60288.224852,Cluster-60288.205086,Cluster-60288.222225,Cluster-60288.218856,Cluster-60288.211433,Cluster-60288.218852,Cluster-60288.205112
GO:0019825	oxygen binding	molecular_function	0.0036727	0.043071	7	9009	41	176156	Cluster-60288.176830,Cluster-60288.155011,Cluster-60288.121336,Cluster-60288.180056,Cluster-60288.165047,Cluster-60288.302627,Cluster-60288.340621
GO:0072521	purine-containing compound metabolic process	biological_process	0.0037423	0.043803	385	9009	6426	176156	Cluster-60288.310830,Cluster-60288.236267,Cluster-60288.37978,Cluster-60288.237255,Cluster-60288.104354,Cluster-37734.0,Cluster-60288.34049,Cluster-60288.261184,Cluster-60288.139656,Cluster-60288.178499,Cluster-60288.272414,Cluster-60288.201280,Cluster-60288.280602,Cluster-60288.258009,Cluster-60288.213564,Cluster-60288.222704,Cluster-60288.238619,Cluster-60288.214164,Cluster-60288.170784,Cluster…
GO:0004861	cyclin-dependent protein serine/threonine kinase inhibitor activity	molecular_function	0.0037838	0.044064	12	9009	88	176156	Cluster-60288.233222,Cluster-60288.223496,Cluster-60288.117706,Cluster-60288.213739,Cluster-60288.221089,Cluster-60288.98193,Cluster-60288.198556,Cluster-60288.224109,Cluster-60288.227177,Cluster-60288.239431,Cluster-60288.213736,Cluster-60288.203935
GO:0009089	lysine biosynthetic process via diaminopimelate	biological_process	0.0037865	0.044064	20	9009	196	176156	Cluster-60288.242383,Cluster-60288.214463,Cluster-60288.219947,Cluster-60288.220206,Cluster-60288.236775,Cluster-60288.242384,Cluster-60288.220441,Cluster-60288.264375,Cluster-60288.230631,Cluster-60288.269499,Cluster-60288.273573,Cluster-60288.176129,Cluster-60288.225750,Cluster-60288.317092,Cluster-60288.213912,Cluster-60288.264373,Cluster-60288.277984,Cluster-60288.225923,Cluster-60288.219946,…
GO:0046451	diaminopimelate metabolic process	biological_process	0.0037865	0.044064	20	9009	196	176156	Cluster-60288.225923,Cluster-60288.277984,Cluster-60288.213912,Cluster-60288.264373,Cluster-60288.219946,Cluster-60288.194742,Cluster-60288.269499,Cluster-60288.230631,Cluster-60288.273573,Cluster-60288.264375,Cluster-60288.220441,Cluster-60288.317092,Cluster-60288.225750,Cluster-60288.176129,Cluster-60288.242384,Cluster-60288.236775,Cluster-60288.220206,Cluster-60288.242383,Cluster-60288.219947,…
GO:0008839	4-hydroxy-tetrahydrodipicolinate reductase	molecular_function	0.0038872	0.045149	17	9009	150	176156	Cluster-60288.242383,Cluster-60288.214463,Cluster-60288.219947,Cluster-60288.220206,Cluster-60288.242384,Cluster-60288.220441,Cluster-60288.264375,Cluster-60288.230631,Cluster-60288.273573,Cluster-60288.176129,Cluster-60288.225750,Cluster-60288.317092,Cluster-60288.277984,Cluster-60288.264373,Cluster-60288.225923,Cluster-60288.194742,Cluster-60288.219946
GO:0000786	nucleosome	cellular_component	0.0039928	0.046288	21	9009	222	176156	Cluster-60288.225311,Cluster-60288.239915,Cluster-60288.221582,Cluster-60288.237199,Cluster-60288.196844,Cluster-60288.267454,Cluster-60288.202915,Cluster-60288.262086,Cluster-60288.233400,Cluster-60288.221247,Cluster-60288.239913,Cluster-60288.249214,Cluster-60288.245795,Cluster-60288.223423,Cluster-60288.228105,Cluster-60288.199226,Cluster-60288.223972,Cluster-60288.196845,Cluster-60288.221053,…
GO:0031224	intrinsic component of membrane	cellular_component	0.0040734	0.047132	1120	9009	19475	176156	Cluster-60288.247874,Cluster-60288.305039,Cluster-60288.195872,Cluster-60288.220152,Cluster-60288.241146,Cluster-60288.144240,Cluster-60288.226720,Cluster-60288.130772,Cluster-60288.176353,Cluster-60288.212505,Cluster-60288.343908,Cluster-60288.221474,Cluster-60288.238466,Cluster-60288.403322,Cluster-60288.266867,Cluster-60288.97827,Cluster-60288.219975,Cluster-60288.221439,Cluster-60288.183862,C…
GO:0000795	synaptonemal complex	cellular_component	0.0041249	0.047637	10	9009	71	176156	Cluster-60288.211686,Cluster-60288.177195,Cluster-60288.218933,Cluster-60288.290564,Cluster-60288.307754,Cluster-60288.327677,Cluster-60288.217384,Cluster-60288.34651,Cluster-60288.164574,Cluster-60288.164573
GO:0046500	S-adenosylmethionine metabolic process	biological_process	0.0042025	0.04844	24	9009	260	176156	Cluster-60288.213417,Cluster-60288.220934,Cluster-60288.247286,Cluster-60288.29713,Cluster-60288.210045,Cluster-60288.220923,Cluster-60288.182385,Cluster-60288.262972,Cluster-60288.224487,Cluster-60288.159629,Cluster-60288.220918,Cluster-60288.235653,Cluster-60288.224488,Cluster-60288.220925,Cluster-60288.209781,Cluster-60288.211300,Cluster-60288.248772,Cluster-60288.200986,Cluster-60288.223495,C…
GO:0008373	sialyltransferase activity	molecular_function	0.0042158	0.048501	7	9009	42	176156	Cluster-60288.249999,Cluster-60288.250005,Cluster-60288.250000,Cluster-60288.250007,Cluster-60288.249995,Cluster-60288.250003,Cluster-60288.250006
GO:0016646	oxidoreductase activity, acting on the CH-NH group of donors, NAD or NADP as acceptor	molecular_function	0.0043088	0.049478	22	9009	206	176156	Cluster-60288.225847,Cluster-60288.167589,Cluster-60288.228165,Cluster-60288.231845,Cluster-60288.204756,Cluster-60288.229519,Cluster-60288.156485,Cluster-60288.216780,Cluster-60288.231849,Cluster-60288.223888,Cluster-60288.273942,Cluster-60288.232428,Cluster-60288.319827,Cluster-60288.232432,Cluster-60288.225230,Cluster-60288.167577,Cluster-60288.237537,Cluster-60288.220441,Cluster-60288.204888,…
GO:0009085	lysine biosynthetic process	biological_process	0.0044002	0.050432	20	9009	199	176156	Cluster-60288.317092,Cluster-60288.225750,Cluster-60288.176129,Cluster-60288.273573,Cluster-60288.230631,Cluster-60288.269499,Cluster-60288.264375,Cluster-60288.220441,Cluster-60288.194742,Cluster-60288.219946,Cluster-60288.225923,Cluster-60288.277984,Cluster-60288.213912,Cluster-60288.264373,Cluster-60288.219947,Cluster-60288.214463,Cluster-60288.242383,Cluster-60288.242384,Cluster-60288.236775,…
GO:0009690	cytokinin metabolic process	biological_process	0.0044369	0.050661	8	9009	46	176156	Cluster-60288.292483,Cluster-60288.34999,Cluster-60288.221409,Cluster-60288.68787,Cluster-60288.336075,Cluster-60288.257738,Cluster-60288.221407,Cluster-60288.68783
GO:0019139	cytokinin dehydrogenase activity	molecular_function	0.0044369	0.050661	8	9009	46	176156	Cluster-60288.221407,Cluster-60288.68783,Cluster-60288.292483,Cluster-60288.221409,Cluster-60288.34999,Cluster-60288.68787,Cluster-60288.336075,Cluster-60288.257738
GO:0042592	homeostatic process	biological_process	0.0044484	0.050696	127	9009	1903	176156	Cluster-60288.172637,Cluster-60288.221551,Cluster-60288.221583,Cluster-60288.183206,Cluster-60288.84870,Cluster-60288.278462,Cluster-60288.255070,Cluster-60288.148409,Cluster-60288.180688,Cluster-60288.279076,Cluster-60288.246457,Cluster-60288.131914,Cluster-60288.229585,Cluster-60288.154035,Cluster-60288.204324,Cluster-60288.214247,Cluster-60288.237892,Cluster-60288.212473,Cluster-60288.216427,C…
GO:0006568	tryptophan metabolic process	biological_process	0.0045262	0.05139	78	9009	1078	176156	Cluster-60288.206834,Cluster-60288.223077,Cluster-60288.63738,Cluster-60288.230441,Cluster-60288.638,Cluster-60288.250613,Cluster-60288.219935,Cluster-60288.215156,Cluster-60288.77077,Cluster-60288.224398,Cluster-60288.213986,Cluster-60288.220767,Cluster-60288.228352,Cluster-60288.205921,Cluster-60288.335963,Cluster-60288.335964,Cluster-60288.2753,Cluster-60288.245496,Cluster-60288.230081,Cluster…
GO:0006586	indolalkylamine metabolic process	biological_process	0.0045262	0.05139	78	9009	1078	176156	Cluster-60288.108057,Cluster-60288.266586,Cluster-60288.307007,Cluster-60288.216854,Cluster-60288.239453,Cluster-60288.218190,Cluster-60288.216450,Cluster-60288.105608,Cluster-60288.222338,Cluster-60288.216002,Cluster-60288.271865,Cluster-60288.232346,Cluster-60288.233371,Cluster-60288.216001,Cluster-60288.232428,Cluster-60288.212438,Cluster-60288.222372,Cluster-60288.214021,Cluster-60288.38760,C…
GO:0016108	tetraterpenoid metabolic process	biological_process	0.0045995	0.051835	31	9009	334	176156	Cluster-60288.173496,Cluster-60288.222586,Cluster-60288.253567,Cluster-60288.224886,Cluster-60288.224867,Cluster-60288.302303,Cluster-60288.397734,Cluster-60288.211859,Cluster-60288.169567,Cluster-60288.205135,Cluster-60288.216995,Cluster-60288.304943,Cluster-60288.276714,Cluster-60288.221270,Cluster-60288.252021,Cluster-60288.273417,Cluster-60288.177982,Cluster-60288.2753,Cluster-60288.225944,Cl…
GO:0016109	tetraterpenoid biosynthetic process	biological_process	0.0045995	0.051835	31	9009	334	176156	Cluster-60288.304943,Cluster-60288.216995,Cluster-60288.221270,Cluster-60288.276714,Cluster-60288.397734,Cluster-60288.211859,Cluster-60288.169567,Cluster-60288.205135,Cluster-60288.222586,Cluster-60288.173496,Cluster-60288.224867,Cluster-60288.302303,Cluster-60288.253567,Cluster-60288.224886,Cluster-60288.214872,Cluster-60288.221206,Cluster-60288.224398,Cluster-60288.237872,Cluster-60288.276706,…
GO:0016116	carotenoid metabolic process	biological_process	0.0045995	0.051835	31	9009	334	176156	Cluster-60288.221270,Cluster-60288.276714,Cluster-60288.304943,Cluster-60288.216995,Cluster-60288.224867,Cluster-60288.302303,Cluster-60288.253567,Cluster-60288.224886,Cluster-60288.222586,Cluster-60288.173496,Cluster-60288.205135,Cluster-60288.169567,Cluster-60288.397734,Cluster-60288.211859,Cluster-60288.205309,Cluster-60288.238882,Cluster-60288.389718,Cluster-60288.213952,Cluster-60288.227110,…
GO:0016117	carotenoid biosynthetic process	biological_process	0.0045995	0.051835	31	9009	334	176156	Cluster-60288.216995,Cluster-60288.304943,Cluster-60288.276714,Cluster-60288.221270,Cluster-60288.173496,Cluster-60288.222586,Cluster-60288.224886,Cluster-60288.253567,Cluster-60288.224867,Cluster-60288.302303,Cluster-60288.397734,Cluster-60288.211859,Cluster-60288.205135,Cluster-60288.169567,Cluster-60288.227110,Cluster-60288.389718,Cluster-60288.213952,Cluster-60288.205309,Cluster-60288.238882,…
GO:0016661	oxidoreductase activity, acting on other nitrogenous compounds as donors	molecular_function	0.0047309	0.053216	7	9009	37	176156	Cluster-60288.241712,Cluster-60288.195128,Cluster-60288.223232,Cluster-60288.195126,Cluster-60288.195129,Cluster-60288.200835,Cluster-60288.185179
GO:0043167	ion binding	molecular_function	0.0047963	0.053852	2465	9009	44326	176156	Cluster-60288.107027,Cluster-60288.189821,Cluster-60288.197965,Cluster-60288.220281,Cluster-60288.413850,Cluster-60288.190015,Cluster-60288.242084,Cluster-60288.160375,Cluster-60288.117706,Cluster-60288.229069,Cluster-60288.226435,Cluster-60288.306989,Cluster-60288.227999,Cluster-60288.207701,Cluster-60288.221828,Cluster-60288.197297,Cluster-60288.201023,Cluster-60288.340126,Cluster-60288.256071,…
878,Cluster-60288.260031,Cluster-60288.225393,Cluster-60288.225268,Cluster-60288.117677,Cluster-60288.230112,Cluster-60288.230047,Cluster-60288.146983,Cluster-60288.182109,Cluster-60288.373670,Cluster-60288.239009,Cluster-60288.306242,Cluster-60288.258225,Cluster-60288.181216,Cluster-60288.235870,Cluster-60288.224094,Cluster-60288.194851,Cluster-60288.166566,Cluster-60288.389104,Cluster-60288.350…
GO:0046873	metal ion transmembrane transporter activity	molecular_function	0.0048684	0.05456	203	9009	3262	176156	Cluster-60288.212135,Cluster-60288.348793,Cluster-60288.244243,Cluster-60288.332060,Cluster-60288.164754,Cluster-60288.233196,Cluster-60288.197313,Cluster-60288.320977,Cluster-60288.220506,Cluster-60288.189296,Cluster-60288.152814,Cluster-60288.141250,Cluster-60288.238848,Cluster-60288.223522,Cluster-60288.195124,Cluster-60288.331997,Cluster-60288.211120,Cluster-60288.238870,Cluster-60288.150706,…
GO:0009435	NAD biosynthetic process	biological_process	0.0049213	0.05495	9	9009	54	176156	Cluster-60288.239134,Cluster-60288.211189,Cluster-60288.301811,Cluster-60288.226603,Cluster-60288.137357,Cluster-60288.301806,Cluster-60288.220573,Cluster-60288.220571,Cluster-60288.224583
GO:0019674	NAD metabolic process	biological_process	0.0049213	0.05495	9	9009	54	176156	Cluster-60288.301806,Cluster-60288.137357,Cluster-60288.226603,Cluster-60288.301811,Cluster-60288.211189,Cluster-60288.224583,Cluster-60288.220571,Cluster-60288.220573,Cluster-60288.239134
GO:0006099	tricarboxylic acid cycle	biological_process	0.0050032	0.055762	29	9009	347	176156	Cluster-60288.225610,Cluster-60288.214021,Cluster-60288.225406,Cluster-60288.159356,Cluster-60288.239808,Cluster-60288.225400,Cluster-60288.210651,Cluster-60288.169992,Cluster-60288.219733,Cluster-60288.263668,Cluster-60288.213971,Cluster-60288.225399,Cluster-60288.225393,Cluster-60288.228843,Cluster-60288.219655,Cluster-60288.219658,Cluster-60288.219746,Cluster-60288.214895,Cluster-60288.239807,…
GO:0006026	aminoglycan catabolic process	biological_process	0.0050152	0.055793	27	9009	286	176156	Cluster-60288.394074,Cluster-60288.222345,Cluster-60288.188682,Cluster-60288.222519,Cluster-60288.246218,Cluster-60288.171174,Cluster-60288.231921,Cluster-60288.229111,Cluster-60288.365355,Cluster-60288.223079,Cluster-60288.265126,Cluster-60288.219196,Cluster-60288.223276,Cluster-60288.222454,Cluster-60288.302786,Cluster-60288.222687,Cluster-60288.220988,Cluster-60288.223415,Cluster-60288.217314,…
GO:0072522	purine-containing compound biosynthetic process	biological_process	0.0050772	0.056379	90	9009	1310	176156	Cluster-60288.224487,Cluster-60288.265556,Cluster-60288.159629,Cluster-60288.103724,Cluster-60288.220925,Cluster-60288.224488,Cluster-60288.243740,Cluster-60288.119412,Cluster-60288.150540,Cluster-60288.345509,Cluster-60288.257682,Cluster-60288.96924,Cluster-60288.206061,Cluster-60288.34983,Cluster-60288.241587,Cluster-60288.253192,Cluster-60288.234211,Cluster-60288.193286,Cluster-60288.234215,Cl…
GO:0004557	alpha-galactosidase activity	molecular_function	0.0052492	0.058183	8	9009	43	176156	Cluster-60288.218852,Cluster-60288.218856,Cluster-60288.222225,Cluster-60288.211433,Cluster-60288.218851,Cluster-60288.206983,Cluster-60288.224852,Cluster-60288.223714
GO:0006101	citrate metabolic process	biological_process	0.0053179	0.058837	29	9009	350	176156	Cluster-60288.219733,Cluster-60288.169992,Cluster-60288.210651,Cluster-60288.225399,Cluster-60288.263668,Cluster-60288.213971,Cluster-60288.228843,Cluster-60288.225393,Cluster-60288.225610,Cluster-60288.214021,Cluster-60288.225400,Cluster-60288.239808,Cluster-60288.225406,Cluster-60288.159356,Cluster-60288.156803,Cluster-60288.49116,Cluster-60288.182376,Cluster-60288.207717,Cluster-60288.229165,C…
GO:0016021	integral component of membrane	cellular_component	0.0055109	0.060861	1107	9009	19287	176156	Cluster-60288.320977,Cluster-60288.207625,Cluster-60288.205086,Cluster-60288.266861,Cluster-60288.220449,Cluster-60288.129353,Cluster-60288.223283,Cluster-60288.292014,Cluster-60288.187692,Cluster-60288.237872,Cluster-60288.123733,Cluster-60288.157544,Cluster-60288.214286,Cluster-60288.205800,Cluster-60288.119085,Cluster-60288.266567,Cluster-60288.110548,Cluster-60288.228084,Cluster-60288.219478,…
GO:0006520	cellular amino acid metabolic process	biological_process	0.0055533	0.061218	411	9009	6957	176156	Cluster-60288.272389,Cluster-60288.263759,Cluster-60288.223078,Cluster-60288.345754,Cluster-60288.293887,Cluster-60288.222372,Cluster-60288.240631,Cluster-60288.223328,Cluster-60288.266586,Cluster-60288.72995,Cluster-60288.271865,Cluster-60288.232346,Cluster-60288.256906,Cluster-60288.234635,Cluster-60288.220189,Cluster-60288.268100,Cluster-60288.269410,Cluster-60288.260150,Cluster-60288.204936,C…
GO:0009439	cyanate metabolic process	biological_process	0.0056906	0.062617	5	9009	26	176156	Cluster-60288.242836,Cluster-60288.216298,Cluster-60288.216297,Cluster-60288.216299,Cluster-60288.216296
GO:0035429	gluconate transmembrane transport	biological_process	0.0057154	0.062777	5	9009	19	176156	Cluster-60288.220241,Cluster-60288.223282,Cluster-60288.225703,Cluster-60288.218828,Cluster-60288.223285
GO:0003984	acetolactate synthase activity	molecular_function	0.0057528	0.062959	2	9009	4	176156	Cluster-60288.160466,Cluster-60288.160045
GO:0005948	acetolactate synthase complex	cellular_component	0.0057528	0.062959	2	9009	4	176156	Cluster-60288.160045,Cluster-60288.160466
GO:0071704	organic substance metabolic process	biological_process	0.0057959	0.063316	4155	9009	77439	176156	Cluster-60288.292230,Cluster-60288.216245,Cluster-60288.248772,Cluster-60288.242314,Cluster-60288.234549,Cluster-60288.288725,Cluster-60288.215415,Cluster-60288.3359,Cluster-60288.152835,Cluster-60288.403322,Cluster-60288.238466,Cluster-60288.49474,Cluster-60288.179397,Cluster-60288.31785,Cluster-60288.258828,Cluster-60288.350624,Cluster-60288.303377,Cluster-60288.119827,Cluster-60288.209416,Clus…
7,Cluster-60288.281009,Cluster-60288.167671,Cluster-60288.174925,Cluster-60288.249956,Cluster-60288.217480,Cluster-60288.256821,Cluster-60288.188662,Cluster-60288.220454,Cluster-60288.142092,Cluster-60288.228868,Cluster-60288.349345,Cluster-60288.231355,Cluster-60288.318242,Cluster-60288.275601,Cluster-60288.272556,Cluster-60288.145784,Cluster-60288.183913,Cluster-60288.260530,Cluster-60288.22161…
ster-60288.344838,Cluster-60288.173230,Cluster-60288.263668,Cluster-60288.200826,Cluster-60288.229902,Cluster-60288.188682,Cluster-60288.257295,Cluster-60288.207482,Cluster-60288.219975,Cluster-60288.228078,Cluster-60288.212720,Cluster-60288.255118,Cluster-60288.104186,Cluster-60288.389450,Cluster-60288.197291,Cluster-60288.226023,Cluster-60288.325441,Cluster-60288.86729,Cluster-60288.166593,Clus…
GO:0009966	regulation of signal transduction	biological_process	0.0063106	0.068796	40	9009	510	176156	Cluster-60288.177616,Cluster-60288.170673,Cluster-60288.127033,Cluster-60288.205095,Cluster-60288.231082,Cluster-60288.248384,Cluster-60288.234168,Cluster-60288.213461,Cluster-60288.234827,Cluster-60288.224108,Cluster-60288.192401,Cluster-60288.252250,Cluster-60288.291864,Cluster-60288.266594,Cluster-60288.370063,Cluster-60288.216005,Cluster-60288.105562,Cluster-60288.194016,Cluster-60288.207078,…
GO:0030111	regulation of Wnt signaling pathway	biological_process	0.0063202	0.068796	10	9009	71	176156	Cluster-60288.274972,Cluster-60288.205095,Cluster-60288.192405,Cluster-60288.192401,Cluster-60288.370063,Cluster-60288.192952,Cluster-60288.105562,Cluster-60288.148880,Cluster-60288.291864,Cluster-60288.192406
GO:0022892	substrate-specific transporter activity	molecular_function	0.0064743	0.070348	501	9009	8454	176156	Cluster-60288.137121,Cluster-60288.318093,Cluster-60288.208298,Cluster-60288.174714,Cluster-60288.222780,Cluster-60288.207054,Cluster-60288.211271,Cluster-60288.222020,Cluster-60288.263236,Cluster-60288.117089,Cluster-60288.266502,Cluster-60288.221634,Cluster-60288.213912,Cluster-60288.270489,Cluster-60288.161649,Cluster-60288.267870,Cluster-60288.185443,Cluster-60288.373821,Cluster-60288.272156,…
GO:0050151	oleate hydratase activity	molecular_function	0.0065051	0.070555	7	9009	41	176156	Cluster-60288.175321,Cluster-60288.169567,Cluster-60288.276706,Cluster-60288.276714,Cluster-60288.389718,Cluster-60288.241278,Cluster-60288.252021
GO:0004611	phosphoenolpyruvate carboxykinase activity	molecular_function	0.006786	0.073465	14	9009	136	176156	Cluster-60288.219655,Cluster-60288.225610,Cluster-60288.214895,Cluster-60288.219658,Cluster-60288.219746,Cluster-60288.225400,Cluster-60288.225408,Cluster-60288.159356,Cluster-60288.225406,Cluster-60288.156803,Cluster-60288.219733,Cluster-60288.225399,Cluster-60288.228843,Cluster-60288.225393
GO:1902533	positive regulation of intracellular signal transduction	biological_process	0.0067976	0.073465	16	9009	154	176156	Cluster-60288.194016,Cluster-60288.216005,Cluster-60288.37929,Cluster-60288.215996,Cluster-60288.216002,Cluster-60288.255039,Cluster-60288.216001,Cluster-60288.216004,Cluster-60288.231668,Cluster-60288.252250,Cluster-60288.79394,Cluster-60288.231082,Cluster-60288.127033,Cluster-60288.170673,Cluster-60288.213460,Cluster-60288.213461
GO:0010007	magnesium chelatase complex	cellular_component	0.0068922	0.073961	6	9009	26	176156	Cluster-60288.211654,Cluster-60288.226066,Cluster-60288.291073,Cluster-60288.226097,Cluster-60288.226098,Cluster-60288.295579
GO:0016851	magnesium chelatase activity	molecular_function	0.0068922	0.073961	6	9009	26	176156	Cluster-60288.291073,Cluster-60288.226097,Cluster-60288.226098,Cluster-60288.211654,Cluster-60288.226066,Cluster-60288.295579
GO:0051002	ligase activity, forming nitrogen-metal bonds	molecular_function	0.0068922	0.073961	6	9009	26	176156	Cluster-60288.211654,Cluster-60288.226066,Cluster-60288.226097,Cluster-60288.291073,Cluster-60288.226098,Cluster-60288.295579
GO:0051003	ligase activity, forming nitrogen-metal bonds, forming coordination complexes	molecular_function	0.0068922	0.073961	6	9009	26	176156	Cluster-60288.295579,Cluster-60288.291073,Cluster-60288.226098,Cluster-60288.226097,Cluster-60288.211654,Cluster-60288.226066
GO:0052636	arabinosyltransferase activity	molecular_function	0.0069301	0.074104	5	9009	21	176156	Cluster-60288.381938,Cluster-60288.38918,Cluster-60288.140415,Cluster-60288.317061,Cluster-60288.344438
GO:0071766	Actinobacterium-type cell wall biogenesis	biological_process	0.0069301	0.074104	5	9009	21	176156	Cluster-60288.344438,Cluster-60288.317061,Cluster-60288.140415,Cluster-60288.38918,Cluster-60288.381938
GO:0019773	proteasome core complex, alpha-subunit complex	cellular_component	0.0070403	0.075072	15	9009	144	176156	Cluster-60288.281779,Cluster-60288.296668,Cluster-60288.277996,Cluster-60288.207954,Cluster-60288.212589,Cluster-60288.188753,Cluster-60288.230355,Cluster-60288.240563,Cluster-60288.238304,Cluster-60288.203474,Cluster-60288.183713,Cluster-60288.242943,Cluster-60288.327083,Cluster-60288.229548,Cluster-60288.285264
GO:1901607	alpha-amino acid biosynthetic process	biological_process	0.0070682	0.075072	141	9009	2163	176156	Cluster-60288.179156,Cluster-60288.129007,Cluster-60288.196794,Cluster-60288.225019,Cluster-60288.44078,Cluster-60288.176129,Cluster-60288.90557,Cluster-60288.94692,Cluster-60288.164274,Cluster-60288.237537,Cluster-60288.220441,Cluster-60288.254519,Cluster-60288.205017,Cluster-60288.232432,Cluster-60288.231845,Cluster-60288.204756,Cluster-60288.225211,Cluster-60288.228313,Cluster-60288.220898,Clu…
GO:0006595	polyamine metabolic process	biological_process	0.0070701	0.075072	12	9009	96	176156	Cluster-60288.220454,Cluster-60288.222891,Cluster-60288.259930,Cluster-60288.270753,Cluster-60288.209127,Cluster-60288.146781,Cluster-60288.220189,Cluster-60288.289200,Cluster-60288.221889,Cluster-60288.228392,Cluster-60288.193416,Cluster-60288.228227
GO:0006596	polyamine biosynthetic process	biological_process	0.0070701	0.075072	12	9009	96	176156	Cluster-60288.222891,Cluster-60288.259930,Cluster-60288.270753,Cluster-60288.220189,Cluster-60288.209127,Cluster-60288.146781,Cluster-60288.220454,Cluster-60288.193416,Cluster-60288.228227,Cluster-60288.228392,Cluster-60288.289200,Cluster-60288.221889
GO:0018874	benzoate metabolic process	biological_process	0.0071616	0.07591	35	9009	412	176156	Cluster-60288.307007,Cluster-60288.218190,Cluster-60288.230081,Cluster-60288.2753,Cluster-60288.219947,Cluster-60288.105608,Cluster-60288.224647,Cluster-60288.232346,Cluster-60288.217930,Cluster-60288.271865,Cluster-60288.232428,Cluster-60288.224398,Cluster-60288.38760,Cluster-60288.230441,Cluster-60288.302303,Cluster-60288.204936,Cluster-60288.206834,Cluster-60288.11611,Cluster-60288.219946,Clus…
GO:0016597	amino acid binding	molecular_function	0.0073296	0.077556	36	9009	403	176156	Cluster-60288.249014,Cluster-60288.213480,Cluster-60288.26592,Cluster-60288.179156,Cluster-60288.132062,Cluster-60288.301909,Cluster-60288.253762,Cluster-60288.132063,Cluster-60288.198329,Cluster-60288.132064,Cluster-60288.397188,Cluster-60288.262998,Cluster-60288.160466,Cluster-60288.187843,Cluster-60288.260150,Cluster-60288.171529,Cluster-60288.246839,Cluster-60288.32822,Cluster-60288.171528,Cl…
GO:0042967	acyl-carrier-protein biosynthetic process	biological_process	0.0075054	0.079277	89	9009	1223	176156	Cluster-60288.218107,Cluster-60288.129007,Cluster-60288.221784,Cluster-60288.239966,Cluster-60288.181514,Cluster-60288.406018,Cluster-60288.211033,Cluster-60288.142649,Cluster-60288.250630,Cluster-60288.179299,Cluster-60288.297618,Cluster-60288.63018,Cluster-60288.207425,Cluster-60288.10456,Cluster-60288.204781,Cluster-60288.207165,Cluster-60288.207166,Cluster-60288.172223,Cluster-60288.126876,Cl…
GO:0006948	induction by virus of host cell-cell fusion	biological_process	0.0075461	0.079569	8	9009	54	176156	Cluster-60288.168798,Cluster-60288.201665,Cluster-60288.256292,Cluster-60288.232780,Cluster-60288.217070,Cluster-60288.254693,Cluster-60288.214133,Cluster-60288.212002
GO:0009072	aromatic amino acid family metabolic process	biological_process	0.0076588	0.080617	99	9009	1438	176156	Cluster-60288.225750,Cluster-60288.58958,Cluster-60288.241491,Cluster-60288.92639,Cluster-60288.204939,Cluster-60288.107598,Cluster-60288.241278,Cluster-60288.251261,Cluster-60288.177774,Cluster-60288.284829,Cluster-60288.251262,Cluster-60288.302303,Cluster-60288.241393,Cluster-60288.221843,Cluster-60288.38760,Cluster-60288.301100,Cluster-60288.11611,Cluster-60288.208108,Cluster-60288.234915,Clus…
GO:0098809	nitrite reductase activity	molecular_function	0.0076907	0.08074	6	9009	31	176156	Cluster-60288.195128,Cluster-60288.241712,Cluster-60288.223232,Cluster-60288.200835,Cluster-60288.195129,Cluster-60288.195126
GO:0048309	endoplasmic reticulum inheritance	biological_process	0.0076972	0.08074	11	9009	85	176156	Cluster-60288.300883,Cluster-60288.148815,Cluster-60288.189331,Cluster-60288.104602,Cluster-60288.189332,Cluster-60288.148814,Cluster-60288.190653,Cluster-60288.404226,Cluster-60288.189333,Cluster-60288.189329,Cluster-60288.256919
GO:0006480	N-terminal protein amino acid methylation	biological_process	0.0077271	0.080915	10	9009	82	176156	Cluster-60288.271067,Cluster-60288.217045,Cluster-60288.217042,Cluster-60288.294676,Cluster-60288.209522,Cluster-60288.280217,Cluster-60288.271068,Cluster-60288.174682,Cluster-60288.224719,Cluster-60288.223490
GO:0008514	organic anion transmembrane transporter activity	molecular_function	0.0078976	0.082557	32	9009	374	176156	Cluster-60288.194314,Cluster-60288.288889,Cluster-60288.244862,Cluster-60288.285904,Cluster-60288.230895,Cluster-60288.225703,Cluster-60288.164401,Cluster-60288.244243,Cluster-60288.219293,Cluster-60288.238995,Cluster-60288.223282,Cluster-60288.235231,Cluster-60288.272157,Cluster-60288.106070,Cluster-60288.256380,Cluster-60288.220241,Cluster-60288.106062,Cluster-60288.106069,Cluster-60288.209227,…
GO:0051213	dioxygenase activity	molecular_function	0.0079608	0.083075	55	9009	714	176156	Cluster-60288.214133,Cluster-60288.243750,Cluster-60288.229354,Cluster-60288.113147,Cluster-60288.228937,Cluster-60288.223089,Cluster-60288.207230,Cluster-60288.195187,Cluster-60288.215156,Cluster-60288.241393,Cluster-60288.253212,Cluster-60288.195806,Cluster-60288.195805,Cluster-60288.131542,Cluster-60288.232255,Cluster-60288.279076,Cluster-60288.253199,Cluster-60288.224907,Cluster-60288.80814,C…
GO:0006032	chitin catabolic process	biological_process	0.0081287	0.08439	12	9009	105	176156	Cluster-60288.222454,Cluster-60288.219196,Cluster-60288.223276,Cluster-60288.223079,Cluster-60288.221377,Cluster-60288.223489,Cluster-60288.219420,Cluster-60288.223415,Cluster-60288.140237,Cluster-60288.220988,Cluster-60288.222687,Cluster-60288.222345
GO:0046348	amino sugar catabolic process	biological_process	0.0081287	0.08439	12	9009	105	176156	Cluster-60288.222454,Cluster-60288.223276,Cluster-60288.219196,Cluster-60288.223079,Cluster-60288.221377,Cluster-60288.223489,Cluster-60288.219420,Cluster-60288.223415,Cluster-60288.140237,Cluster-60288.222687,Cluster-60288.220988,Cluster-60288.222345
GO:1901072	glucosamine-containing compound catabolic process	biological_process	0.0081287	0.08439	12	9009	105	176156	Cluster-60288.220988,Cluster-60288.222687,Cluster-60288.222345,Cluster-60288.223415,Cluster-60288.140237,Cluster-60288.219420,Cluster-60288.223489,Cluster-60288.221377,Cluster-60288.223079,Cluster-60288.219196,Cluster-60288.223276,Cluster-60288.222454
GO:0008824	cyanate hydratase activity	molecular_function	0.0081578	0.084548	2	9009	3	176156	Cluster-60288.216298,Cluster-60288.216299
GO:0015128	gluconate transmembrane transporter activity	molecular_function	0.0082453	0.084875	6	9009	32	176156	Cluster-60288.285904,Cluster-60288.223285,Cluster-60288.225703,Cluster-60288.218828,Cluster-60288.223282,Cluster-60288.220241
GO:0015725	gluconate transport	biological_process	0.0082453	0.084875	6	9009	32	176156	Cluster-60288.223285,Cluster-60288.285904,Cluster-60288.225703,Cluster-60288.218828,Cluster-60288.223282,Cluster-60288.220241
GO:0042873	aldonate transport	biological_process	0.0082453	0.084875	6	9009	32	176156	Cluster-60288.285904,Cluster-60288.223285,Cluster-60288.218828,Cluster-60288.225703,Cluster-60288.220241,Cluster-60288.223282
GO:0042879	aldonate transmembrane transporter activity	molecular_function	0.0082453	0.084875	6	9009	32	176156	Cluster-60288.223285,Cluster-60288.285904,Cluster-60288.220241,Cluster-60288.223282,Cluster-60288.218828,Cluster-60288.225703
GO:0031365	N-terminal protein amino acid modification	biological_process	0.0082818	0.085106	10	9009	83	176156	Cluster-60288.223490,Cluster-60288.224719,Cluster-60288.174682,Cluster-60288.271068,Cluster-60288.280217,Cluster-60288.217042,Cluster-60288.294676,Cluster-60288.209522,Cluster-60288.217045,Cluster-60288.271067
GO:0010207	photosystem II assembly	biological_process	0.0083176	0.085329	8	9009	52	176156	Cluster-60288.37840,Cluster-60288.275090,Cluster-60288.188518,Cluster-60288.219619,Cluster-60288.221485,Cluster-60288.130200,Cluster-60288.221486,Cluster-60288.234833
GO:0010646	regulation of cell communication	biological_process	0.0085629	0.087697	42	9009	547	176156	Cluster-60288.370063,Cluster-60288.216005,Cluster-60288.105562,Cluster-60288.194016,Cluster-60288.105497,Cluster-60288.207078,Cluster-60288.192406,Cluster-60288.95628,Cluster-60288.177616,Cluster-60288.170673,Cluster-60288.127033,Cluster-60288.205095,Cluster-60288.231082,Cluster-60288.234168,Cluster-60288.248384,Cluster-60288.213461,Cluster-60288.234827,Cluster-60288.224108,Cluster-60288.192401,C…
GO:0042537	benzene-containing compound metabolic process	biological_process	0.0086198	0.088132	39	9009	476	176156	Cluster-60288.302303,Cluster-60288.230441,Cluster-60288.38760,Cluster-60288.219946,Cluster-60288.223077,Cluster-60288.194851,Cluster-60288.11611,Cluster-60288.204936,Cluster-60288.206834,Cluster-60288.217620,Cluster-60288.232346,Cluster-60288.271865,Cluster-60288.217930,Cluster-60288.219947,Cluster-60288.105608,Cluster-60288.224647,Cluster-60288.218190,Cluster-60288.2753,Cluster-60288.230081,Clus…
GO:0015748	organophosphate ester transport	biological_process	0.0088664	0.0905	4	9009	15	176156	Cluster-60288.219293,Cluster-60288.168374,Cluster-60288.235231,Cluster-60288.219279
GO:0030176	integral component of endoplasmic reticulum membrane	cellular_component	0.0089604	0.091306	35	9009	439	176156	Cluster-60288.202962,Cluster-60288.218828,Cluster-60288.224031,Cluster-60288.160423,Cluster-60288.218527,Cluster-60288.121638,Cluster-60288.217559,Cluster-60288.207920,Cluster-60288.259433,Cluster-60288.149059,Cluster-60288.294809,Cluster-60288.206672,Cluster-60288.193906,Cluster-60288.223285,Cluster-60288.222539,Cluster-60288.233418,Cluster-60288.249490,Cluster-60288.196458,Cluster-60288.237872,…
GO:0015926	glucosidase activity	molecular_function	0.0089936	0.091491	10	9009	77	176156	Cluster-60288.263673,Cluster-60288.324720,Cluster-60288.265861,Cluster-60288.342915,Cluster-60288.200474,Cluster-60288.200477,Cluster-60288.265860,Cluster-60288.255518,Cluster-60288.94561,Cluster-60288.200476
GO:0004108	citrate (Si)-synthase activity	molecular_function	0.0090724	0.091983	2	9009	4	176156	Cluster-60288.229165,Cluster-60288.182376
GO:0036440	citrate synthase activity	molecular_function	0.0090724	0.091983	2	9009	4	176156	Cluster-60288.229165,Cluster-60288.182376
GO:0031227	intrinsic component of endoplasmic reticulum membrane	cellular_component	0.0090891	0.091999	35	9009	440	176156	Cluster-60288.193906,Cluster-60288.223285,Cluster-60288.222539,Cluster-60288.217559,Cluster-60288.207920,Cluster-60288.259433,Cluster-60288.149059,Cluster-60288.206672,Cluster-60288.294809,Cluster-60288.218527,Cluster-60288.121638,Cluster-60288.202962,Cluster-60288.218828,Cluster-60288.224031,Cluster-60288.160423,Cluster-60288.225703,Cluster-60288.140354,Cluster-60288.262301,Cluster-60288.223283,…
GO:0008028	monocarboxylic acid transmembrane transporter activity	molecular_function	0.0092822	0.093797	6	9009	33	176156	Cluster-60288.285904,Cluster-60288.223285,Cluster-60288.225703,Cluster-60288.218828,Cluster-60288.220241,Cluster-60288.223282
GO:0097164	ammonium ion metabolic process	biological_process	0.0095982	0.096828	12	9009	102	176156	Cluster-60288.221889,Cluster-60288.289200,Cluster-60288.228392,Cluster-60288.228227,Cluster-60288.193416,Cluster-60288.220454,Cluster-60288.209127,Cluster-60288.220189,Cluster-60288.146781,Cluster-60288.259930,Cluster-60288.270753,Cluster-60288.222891
GO:0048528	post-embryonic root development	biological_process	0.0097158	0.097851	2	9009	5	176156	Cluster-60288.229585,Cluster-60288.205557
GO:0051920	peroxiredoxin activity	molecular_function	0.0097471	0.097952	9	9009	69	176156	Cluster-60288.168007,Cluster-60288.332664,Cluster-60288.157904,Cluster-60288.234446,Cluster-60288.318668,Cluster-60288.207078,Cluster-60288.217609,Cluster-60288.194074,Cluster-60288.235962
GO:0022603	regulation of anatomical structure morphogenesis	biological_process	0.0097581	0.097952	14	9009	131	176156	Cluster-60288.250003,Cluster-60288.163966,Cluster-60288.232088,Cluster-60288.216001,Cluster-60288.231137,Cluster-60288.127586,Cluster-60288.216002,Cluster-60288.170673,Cluster-60288.318586,Cluster-60288.215996,Cluster-60288.37929,Cluster-60288.216005,Cluster-60288.194016,Cluster-60288.216004
GO:0015936	coenzyme A metabolic process	biological_process	0.0098373	0.098575	15	9009	154	176156	Cluster-60288.136505,Cluster-60288.293014,Cluster-60288.269515,Cluster-60288.223877,Cluster-60288.269512,Cluster-60288.265576,Cluster-60288.216393,Cluster-60288.87960,Cluster-60288.256588,Cluster-60288.216375,Cluster-60288.223849,Cluster-60288.243740,Cluster-60288.308623,Cluster-60288.259627,Cluster-60288.222525
GO:0044237	cellular metabolic process	biological_process	0.0098526	0.098575	3869	9009	72101	176156	Cluster-60288.157544,Cluster-60288.328342,Cluster-60288.131854,Cluster-60288.236941,Cluster-60288.156763,Cluster-60288.266567,Cluster-60288.221481,Cluster-60288.12889,Cluster-60288.221269,Cluster-60288.177184,Cluster-60288.213972,Cluster-60288.120145,Cluster-60288.251612,Cluster-60288.275090,Cluster-60288.217151,Cluster-60288.219887,Cluster-60288.242229,Cluster-60288.230445,Cluster-60288.178176,C…
Cluster-60288.162898,Cluster-60288.276652,Cluster-60288.405329,Cluster-60288.245105,Cluster-60288.240521,Cluster-60288.180461,Cluster-60288.183193,Cluster-60288.262022,Cluster-60288.245554,Cluster-60288.220332,Cluster-60288.239736,Cluster-60288.224617,Cluster-60288.319827,Cluster-60288.45444,Cluster-60288.201399,Cluster-60288.343289,Cluster-60288.336075,Cluster-60288.213448,Cluster-60288.316091,C…
8,Cluster-60288.290386,Cluster-60288.84565,Cluster-60288.359644,Cluster-60288.80986,Cluster-60288.223835,Cluster-60288.242204,Cluster-60288.201143,Cluster-60288.327878,Cluster-60288.225926,Cluster-60288.226603,Cluster-60288.217582,Cluster-60288.209186,Cluster-60288.216352,Cluster-60288.142508,Cluster-60288.256401,Cluster-60288.196617,Cluster-60288.229497,Cluster-60288.191899,Cluster-60288.224056,…
GO:0045300	acyl-[acyl-carrier-protein] desaturase activity	molecular_function	0.0099305	0.099191	7	9009	43	176156	Cluster-60288.213401,Cluster-60288.227355,Cluster-60288.225614,Cluster-60288.227356,Cluster-60288.228799,Cluster-60288.209756,Cluster-60288.188671
GO:0015204	urea transmembrane transporter activity	molecular_function	0.010011	0.099504	4	9009	20	176156	Cluster-60288.223276,Cluster-60288.286010,Cluster-60288.207096,Cluster-60288.222345
GO:0015840	urea transport	biological_process	0.010011	0.099504	4	9009	20	176156	Cluster-60288.223276,Cluster-60288.222345,Cluster-60288.286010,Cluster-60288.207096
GO:0071918	urea transmembrane transport	biological_process	0.010011	0.099504	4	9009	20	176156	Cluster-60288.223276,Cluster-60288.222345,Cluster-60288.286010,Cluster-60288.207096
GO:0023051	regulation of signaling	biological_process	0.01003	0.099528	42	9009	555	176156	Cluster-60288.329515,Cluster-60288.213460,Cluster-60288.274972,Cluster-60288.79394,Cluster-60288.134559,Cluster-60288.237036,Cluster-60288.214768,Cluster-60288.231668,Cluster-60288.216004,Cluster-60288.255039,Cluster-60288.216001,Cluster-60288.275807,Cluster-60288.216002,Cluster-60288.175726,Cluster-60288.215996,Cluster-60288.192405,Cluster-60288.148880,Cluster-60288.200643,Cluster-60288.192952,C…
GO:0016157	sucrose synthase activity	molecular_function	0.010049	0.099558	10	9009	88	176156	Cluster-60288.402187,Cluster-60288.26592,Cluster-60288.224419,Cluster-60288.390070,Cluster-60288.94541,Cluster-60288.245666,Cluster-60288.253762,Cluster-60288.228502,Cluster-60288.253766,Cluster-60288.232362
GO:0005984	disaccharide metabolic process	biological_process	0.010368	0.10255	118	9009	1780	176156	Cluster-60288.247887,Cluster-60288.265861,Cluster-60288.191899,Cluster-60288.215694,Cluster-60288.128152,Cluster-60288.217151,Cluster-60288.204755,Cluster-60288.120790,Cluster-60288.222970,Cluster-60288.146798,Cluster-60288.216714,Cluster-60288.253762,Cluster-60288.311047,Cluster-60288.286905,Cluster-60288.200477,Cluster-60288.283905,Cluster-60288.354277,Cluster-60288.342915,Cluster-60288.262100,…
GO:0015858	nucleoside transport	biological_process	0.010453	0.10304	8	9009	58	176156	Cluster-60288.273774,Cluster-60288.214964,Cluster-60288.232307,Cluster-60288.157384,Cluster-60288.188002,Cluster-60288.289091,Cluster-60288.260810,Cluster-60288.238486
GO:0043385	mycotoxin metabolic process	biological_process	0.010537	0.10304	7	9009	43	176156	Cluster-60288.149482,Cluster-60288.239142,Cluster-60288.136412,Cluster-60288.136413,Cluster-60288.136415,Cluster-60288.205162,Cluster-60288.136411
GO:0043386	mycotoxin biosynthetic process	biological_process	0.010537	0.10304	7	9009	43	176156	Cluster-60288.205162,Cluster-60288.136415,Cluster-60288.136411,Cluster-60288.136413,Cluster-60288.136412,Cluster-60288.239142,Cluster-60288.149482
GO:0045122	aflatoxin biosynthetic process	biological_process	0.010537	0.10304	7	9009	43	176156	Cluster-60288.136411,Cluster-60288.205162,Cluster-60288.136415,Cluster-60288.136412,Cluster-60288.136413,Cluster-60288.239142,Cluster-60288.149482
GO:0046222	aflatoxin metabolic process	biological_process	0.010537	0.10304	7	9009	43	176156	Cluster-60288.136413,Cluster-60288.136412,Cluster-60288.136415,Cluster-60288.205162,Cluster-60288.136411,Cluster-60288.149482,Cluster-60288.239142
GO:1901376	organic heteropentacyclic compound metabolic process	biological_process	0.010537	0.10304	7	9009	43	176156	Cluster-60288.149482,Cluster-60288.239142,Cluster-60288.136413,Cluster-60288.136412,Cluster-60288.136411,Cluster-60288.205162,Cluster-60288.136415
GO:1901378	organic heteropentacyclic compound biosynthetic process	biological_process	0.010537	0.10304	7	9009	43	176156	Cluster-60288.239142,Cluster-60288.149482,Cluster-60288.205162,Cluster-60288.136415,Cluster-60288.136411,Cluster-60288.136413,Cluster-60288.136412
GO:0008652	cellular amino acid biosynthetic process	biological_process	0.010567	0.10317	142	9009	2216	176156	Cluster-60288.227708,Cluster-60288.316091,Cluster-60288.228352,Cluster-60288.335964,Cluster-60288.225230,Cluster-60288.319827,Cluster-60288.215198,Cluster-60288.229828,Cluster-60288.303065,Cluster-60288.226844,Cluster-60288.245496,Cluster-60288.172378,Cluster-60288.234092,Cluster-60288.242383,Cluster-60288.63738,Cluster-60288.220898,Cluster-60288.228313,Cluster-60288.218248,Cluster-60288.213912,C…
GO:0006820	anion transport	biological_process	0.010741	0.1047	114	9009	1667	176156	Cluster-60288.256380,Cluster-60288.138800,Cluster-60288.222024,Cluster-60288.204117,Cluster-60288.106070,Cluster-60288.235231,Cluster-60288.249865,Cluster-60288.138798,Cluster-60288.225703,Cluster-60288.384084,Cluster-60288.164401,Cluster-60288.267093,Cluster-60288.330216,Cluster-60288.146883,Cluster-60288.230895,Cluster-60288.182734,Cluster-60288.213653,Cluster-60288.404446,Cluster-60288.328198,…
GO:0015698	inorganic anion transport	biological_process	0.010849	0.10547	52	9009	669	176156	Cluster-60288.237918,Cluster-60288.228085,Cluster-60288.228094,Cluster-60288.203359,Cluster-60288.201677,Cluster-60288.116018,Cluster-60288.218474,Cluster-60288.164075,Cluster-60288.218475,Cluster-60288.213654,Cluster-60288.110704,Cluster-60288.93381,Cluster-60288.151992,Cluster-60288.238650,Cluster-60288.192736,Cluster-60288.141607,Cluster-60288.292703,Cluster-60288.227891,Cluster-60288.127350,C…
GO:0005887	integral component of plasma membrane	cellular_component	0.010855	0.10547	75	9009	1111	176156	Cluster-60288.281650,Cluster-60288.226138,Cluster-60288.211560,Cluster-60288.138204,Cluster-60288.204507,Cluster-60288.211557,Cluster-60288.175121,Cluster-60288.222935,Cluster-60288.298442,Cluster-60288.214319,Cluster-60288.179500,Cluster-60288.256379,Cluster-60288.68991,Cluster-60288.153370,Cluster-60288.214318,Cluster-60288.237741,Cluster-60288.215572,Cluster-60288.177149,Cluster-60288.224085,C…
GO:0000287	magnesium ion binding	molecular_function	0.010893	0.10567	86	9009	1251	176156	Cluster-60288.322892,Cluster-60288.215233,Cluster-60288.240704,Cluster-60288.40130,Cluster-60288.272108,Cluster-60288.291538,Cluster-60288.277556,Cluster-60288.243330,Cluster-60288.190015,Cluster-60288.230576,Cluster-60288.112022,Cluster-60288.88970,Cluster-60288.112024,Cluster-60288.234172,Cluster-60288.337193,Cluster-54627.0,Cluster-60288.251521,Cluster-60288.215771,Cluster-60288.215768,Cluster…
GO:0019755	one-carbon compound transport	biological_process	0.011039	0.10662	4	9009	21	176156	Cluster-60288.222345,Cluster-60288.286010,Cluster-60288.207096,Cluster-60288.223276
GO:1901264	carbohydrate derivative transport	biological_process	0.011056	0.10662	16	9009	152	176156	Cluster-60288.260810,Cluster-60288.168374,Cluster-60288.235231,Cluster-60288.219293,Cluster-48482.0,Cluster-60288.232307,Cluster-60288.281227,Cluster-60288.238486,Cluster-60288.373991,Cluster-60288.188002,Cluster-60288.289091,Cluster-60288.219279,Cluster-60288.352357,Cluster-60288.157384,Cluster-60288.214964,Cluster-60288.273774
GO:0016843	amine-lyase activity	molecular_function	0.011061	0.10662	8	9009	51	176156	Cluster-60288.240470,Cluster-60288.216966,Cluster-60288.216960,Cluster-60288.190462,Cluster-60288.183713,Cluster-60288.216019,Cluster-60288.229548,Cluster-60288.190464
GO:0016844	strictosidine synthase activity	molecular_function	0.011061	0.10662	8	9009	51	176156	Cluster-60288.216966,Cluster-60288.240470,Cluster-60288.190462,Cluster-60288.216960,Cluster-60288.216019,Cluster-60288.183713,Cluster-60288.190464,Cluster-60288.229548
GO:0031532	actin cytoskeleton reorganization	biological_process	0.011167	0.10729	3	9009	8	176156	Cluster-60288.341125,Cluster-60288.341128,Cluster-60288.341129
GO:0090527	actin filament reorganization	biological_process	0.011167	0.10729	3	9009	8	176156	Cluster-60288.341125,Cluster-60288.341128,Cluster-60288.341129
GO:1902531	regulation of intracellular signal transduction	biological_process	0.011592	0.11121	20	9009	222	176156	Cluster-60288.194016,Cluster-60288.216005,Cluster-60288.37929,Cluster-60288.215996,Cluster-60288.216002,Cluster-60288.216001,Cluster-60288.255039,Cluster-60288.275807,Cluster-60288.216004,Cluster-60288.252250,Cluster-60288.231668,Cluster-60288.224108,Cluster-60288.214768,Cluster-60288.79394,Cluster-60288.231082,Cluster-60288.127033,Cluster-60288.170673,Cluster-60288.213461,Cluster-60288.213460,Cl…
GO:0016628	oxidoreductase activity, acting on the CH-CH group of donors, NAD or NADP as acceptor	molecular_function	0.012026	0.11519	38	9009	464	176156	Cluster-60288.191649,Cluster-60288.220206,Cluster-60288.307007,Cluster-60288.270204,Cluster-60288.254027,Cluster-60288.242383,Cluster-60288.233817,Cluster-60288.219947,Cluster-60288.233462,Cluster-60288.224440,Cluster-60288.252021,Cluster-60288.228311,Cluster-60288.264373,Cluster-60288.191651,Cluster-60288.205537,Cluster-60288.219946,Cluster-60288.223077,Cluster-60288.230631,Cluster-60288.201075,…
GO:0005991	trehalose metabolic process	biological_process	0.012096	0.11568	27	9009	317	176156	Cluster-60288.204755,Cluster-60288.175046,Cluster-60288.159029,Cluster-60288.60473,Cluster-60288.243044,Cluster-60288.191899,Cluster-60288.204756,Cluster-60288.209414,Cluster-60288.159031,Cluster-60288.102787,Cluster-60288.311047,Cluster-60288.248732,Cluster-60288.159035,Cluster-60288.146798,Cluster-60288.279105,Cluster-60288.379273,Cluster-60288.209416,Cluster-60288.284343,Cluster-60288.350093,C…
GO:0042625	ATPase activity, coupled to transmembrane movement of ions	molecular_function	0.012117	0.11569	24	9009	290	176156	Cluster-60288.234553,Cluster-60288.345509,Cluster-60288.217582,Cluster-60288.222798,Cluster-60288.236070,Cluster-60288.261750,Cluster-60288.150540,Cluster-60288.217581,Cluster-60288.96921,Cluster-60288.216394,Cluster-60288.190746,Cluster-60288.213678,Cluster-60288.373821,Cluster-60288.222799,Cluster-60288.329456,Cluster-60288.153237,Cluster-60288.213484,Cluster-60288.228995,Cluster-60288.241587,C…
GO:0004069	L-aspartate:2-oxoglutarate aminotransferase activity	molecular_function	0.012504	0.11901	3	9009	9	176156	Cluster-60288.245496,Cluster-60288.216450,Cluster-60288.214021
GO:0006107	oxaloacetate metabolic process	biological_process	0.012504	0.11901	3	9009	9	176156	Cluster-60288.245496,Cluster-60288.216450,Cluster-60288.214021
GO:0009058	biosynthetic process	biological_process	0.012562	0.11938	2155	9009	39375	176156	Cluster-60288.392863,Cluster-60288.218570,Cluster-60288.240232,Cluster-60288.204489,Cluster-60288.283030,Cluster-60288.200986,Cluster-60288.222929,Cluster-60288.204936,Cluster-60288.234635,Cluster-60288.271865,Cluster-60288.222026,Cluster-60288.140545,Cluster-60288.221836,Cluster-60288.237169,Cluster-60288.240631,Cluster-60288.196073,Cluster-60288.246068,Cluster-60288.235019,Cluster-60288.340138,…
Cluster-60288.318037,Cluster-60288.289730,Cluster-60288.236038,Cluster-60288.216098,Cluster-60288.276264,Cluster-60288.96157,Cluster-60288.219947,Cluster-60288.192014,Cluster-60288.213968,Cluster-60288.231159,Cluster-60288.110685,Cluster-60288.173794,Cluster-60288.145212,Cluster-60288.223129,Cluster-60288.134356,Cluster-60288.227494,Cluster-60288.218066,Cluster-60288.192234,Cluster-60288.182922,C…
GO:0015995	chlorophyll biosynthetic process	biological_process	0.012771	0.12112	15	9009	140	176156	Cluster-60288.279422,Cluster-60288.391331,Cluster-60288.162898,Cluster-60288.291073,Cluster-60288.227148,Cluster-60288.405008,Cluster-60288.225304,Cluster-60288.205715,Cluster-60288.189151,Cluster-60288.225301,Cluster-60288.225123,Cluster-60288.227356,Cluster-60288.233817,Cluster-60288.391330,Cluster-60288.295579
GO:0006833	water transport	biological_process	0.012818	0.12112	2	9009	7	176156	Cluster-60288.209372,Cluster-60288.207096
GO:0042044	fluid transport	biological_process	0.012818	0.12112	2	9009	7	176156	Cluster-60288.207096,Cluster-60288.209372
GO:0043650	dicarboxylic acid biosynthetic process	biological_process	0.012825	0.12112	32	9009	397	176156	Cluster-60288.203399,Cluster-60288.205019,Cluster-60288.203394,Cluster-60288.215663,Cluster-60288.227130,Cluster-60288.231668,Cluster-60288.203397,Cluster-60288.226844,Cluster-60288.209070,Cluster-60288.224738,Cluster-60288.394331,Cluster-60288.156485,Cluster-60288.240631,Cluster-60288.225230,Cluster-60288.226955,Cluster-60288.215198,Cluster-60288.229828,Cluster-60288.237179,Cluster-60288.164274,…
GO:0030145	manganese ion binding	molecular_function	0.013141	0.12391	17	9009	172	176156	Cluster-60288.237356,Cluster-60288.226404,Cluster-60288.253092,Cluster-60288.229913,Cluster-60288.300114,Cluster-60288.346367,Cluster-60288.206661,Cluster-60288.213747,Cluster-60288.206660,Cluster-60288.253093,Cluster-60288.258009,Cluster-60288.240570,Cluster-60288.233552,Cluster-60288.206085,Cluster-60288.155927,Cluster-60288.245257,Cluster-60288.290200
GO:0046406	magnesium protoporphyrin IX methyltransferase activity	molecular_function	0.013251	0.12476	4	9009	17	176156	Cluster-60288.227148,Cluster-60288.205715,Cluster-60288.225123,Cluster-60288.162898
GO:0015889	cobalamin transport	biological_process	0.013365	0.12534	3	9009	9	176156	Cluster-60288.41135,Cluster-60288.114469,Cluster-60288.121627
GO:0042431	indole metabolic process	biological_process	0.013376	0.12534	8	9009	54	176156	Cluster-60288.216960,Cluster-60288.190462,Cluster-60288.240470,Cluster-60288.216966,Cluster-60288.229548,Cluster-60288.190464,Cluster-60288.216019,Cluster-60288.183713
GO:0042432	indole biosynthetic process	biological_process	0.013376	0.12534	8	9009	54	176156	Cluster-60288.216960,Cluster-60288.190462,Cluster-60288.240470,Cluster-60288.216966,Cluster-60288.229548,Cluster-60288.190464,Cluster-60288.216019,Cluster-60288.183713
GO:0019201	nucleotide kinase activity	molecular_function	0.013419	0.12556	31	9009	364	176156	Cluster-60288.221481,Cluster-60288.195930,Cluster-60288.162112,Cluster-60288.252295,Cluster-60288.293014,Cluster-60288.234120,Cluster-60288.397341,Cluster-60288.220432,Cluster-60288.233076,Cluster-60288.233427,Cluster-60288.178991,Cluster-60288.214611,Cluster-60288.248351,Cluster-60288.265576,Cluster-60288.225611,Cluster-60288.134563,Cluster-60288.272170,Cluster-60288.207748,Cluster-60288.168374,…
GO:0030246	carbohydrate binding	molecular_function	0.013529	0.12638	67	9009	919	176156	Cluster-60288.268820,Cluster-60288.64254,Cluster-60288.218912,Cluster-60288.323767,Cluster-60288.343273,Cluster-60288.385017,Cluster-60288.326122,Cluster-60288.151398,Cluster-60288.239934,Cluster-60288.211694,Cluster-60288.144728,Cluster-60288.199062,Cluster-60288.385016,Cluster-60288.182654,Cluster-60288.394580,Cluster-60288.37625,Cluster-60288.397318,Cluster-60288.288997,Cluster-60288.62678,Clu…
GO:0032993	protein-DNA complex	cellular_component	0.013568	0.12656	21	9009	248	176156	Cluster-60288.202915,Cluster-60288.196844,Cluster-60288.267454,Cluster-60288.262086,Cluster-60288.233400,Cluster-60288.221247,Cluster-60288.239913,Cluster-60288.249214,Cluster-60288.239915,Cluster-60288.225311,Cluster-60288.221582,Cluster-60288.237199,Cluster-60288.269699,Cluster-60288.213130,Cluster-60288.223423,Cluster-60288.245795,Cluster-60288.228105,Cluster-60288.221053,Cluster-60288.199226,…
GO:0016055	Wnt signaling pathway	biological_process	0.013778	0.12832	24	9009	289	176156	Cluster-60288.274972,Cluster-60288.70915,Cluster-60288.205095,Cluster-60288.182834,Cluster-60288.182835,Cluster-60288.192401,Cluster-60288.365834,Cluster-60288.37462,Cluster-60288.291864,Cluster-60288.289397,Cluster-60288.37464,Cluster-60288.192405,Cluster-60288.231237,Cluster-60288.142107,Cluster-60288.370063,Cluster-60288.182830,Cluster-60288.422563,Cluster-60288.192952,Cluster-60288.105562,Clu…
GO:0006549	isoleucine metabolic process	biological_process	0.013829	0.1284	42	9009	544	176156	Cluster-60288.279639,Cluster-60288.241278,Cluster-60288.223888,Cluster-60288.258452,Cluster-60288.284829,Cluster-60288.232432,Cluster-60288.229739,Cluster-60288.214463,Cluster-60288.160466,Cluster-60288.230440,Cluster-60288.212152,Cluster-60288.232226,Cluster-60288.241491,Cluster-60288.175321,Cluster-60288.204939,Cluster-60288.224650,Cluster-60288.232996,Cluster-60288.225750,Cluster-60288.263553,…
GO:0006573	valine metabolic process	biological_process	0.013829	0.1284	42	9009	544	176156	Cluster-60288.232226,Cluster-60288.241491,Cluster-60288.204939,Cluster-60288.175321,Cluster-60288.225750,Cluster-60288.224650,Cluster-60288.232996,Cluster-60288.263553,Cluster-60288.241278,Cluster-60288.279639,Cluster-60288.284829,Cluster-60288.258452,Cluster-60288.232432,Cluster-60288.223888,Cluster-60288.160466,Cluster-60288.230440,Cluster-60288.229739,Cluster-60288.214463,Cluster-60288.212152,…
GO:0015075	ion transmembrane transporter activity	molecular_function	0.014367	0.13259	439	9009	7444	176156	Cluster-60288.206680,Cluster-60288.289298,Cluster-60288.345509,Cluster-60288.225793,Cluster-60288.227891,Cluster-60288.286669,Cluster-60288.117029,Cluster-60288.167001,Cluster-60288.246016,Cluster-60288.119412,Cluster-60288.106069,Cluster-60288.151992,Cluster-60288.268938,Cluster-60288.238650,Cluster-60288.203299,Cluster-60288.218435,Cluster-60288.261495,Cluster-60288.191719,Cluster-60288.132745,…
GO:0032007	negative regulation of TOR signaling	biological_process	0.014434	0.13259	2	9009	6	176156	Cluster-60288.248384,Cluster-60288.275807
GO:0038179	neurotrophin signaling pathway	biological_process	0.014434	0.13259	2	9009	6	176156	Cluster-60288.275807,Cluster-60288.248384
GO:0048011	neurotrophin TRK receptor signaling pathway	biological_process	0.014434	0.13259	2	9009	6	176156	Cluster-60288.248384,Cluster-60288.275807
GO:0070848	response to growth factor	biological_process	0.014434	0.13259	2	9009	6	176156	Cluster-60288.275807,Cluster-60288.248384
GO:0071363	cellular response to growth factor stimulus	biological_process	0.014434	0.13259	2	9009	6	176156	Cluster-60288.248384,Cluster-60288.275807
GO:1902532	negative regulation of intracellular signal transduction	biological_process	0.014434	0.13259	2	9009	6	176156	Cluster-60288.275807,Cluster-60288.248384
GO:0000439	core TFIIH complex	cellular_component	0.014664	0.1345	13	9009	112	176156	Cluster-60288.329459,Cluster-60288.359122,Cluster-60288.178094,Cluster-60288.178093,Cluster-60288.225319,Cluster-60288.213545,Cluster-60288.148687,Cluster-60288.103735,Cluster-60288.133234,Cluster-60288.56272,Cluster-60288.103739,Cluster-60288.235991,Cluster-60288.238822
GO:0005992	trehalose biosynthetic process	biological_process	0.01472	0.13482	24	9009	275	176156	Cluster-60288.204755,Cluster-60288.175046,Cluster-60288.159029,Cluster-60288.60473,Cluster-60288.243044,Cluster-60288.204756,Cluster-60288.209414,Cluster-60288.159031,Cluster-60288.102787,Cluster-60288.311047,Cluster-60288.248732,Cluster-60288.159035,Cluster-60288.146798,Cluster-60288.279105,Cluster-60288.379273,Cluster-60288.209416,Cluster-60288.284343,Cluster-60288.350093,Cluster-60288.269461,C…
GO:0010319	stromule	cellular_component	0.014826	0.13559	3	9009	13	176156	Cluster-60288.219634,Cluster-60288.221409,Cluster-60288.223861
GO:0030244	cellulose biosynthetic process	biological_process	0.014935	0.13637	32	9009	397	176156	Cluster-60288.163892,Cluster-60288.251755,Cluster-60288.103267,Cluster-60288.214863,Cluster-60288.245933,Cluster-60288.244162,Cluster-60288.235282,Cluster-60288.220843,Cluster-60288.178476,Cluster-60288.220169,Cluster-60288.346134,Cluster-60288.224997,Cluster-60288.215704,Cluster-60288.261551,Cluster-60288.256750,Cluster-60288.251753,Cluster-60288.245631,Cluster-60288.54639,Cluster-60288.234566,C…
GO:0006544	glycine metabolic process	biological_process	0.014985	0.13662	22	9009	240	176156	Cluster-60288.153521,Cluster-60288.235792,Cluster-60288.269410,Cluster-60288.123513,Cluster-60288.142092,Cluster-60288.286463,Cluster-60288.156485,Cluster-60288.225230,Cluster-60288.220228,Cluster-60288.269409,Cluster-60288.282302,Cluster-60288.365658,Cluster-60288.165347,Cluster-60288.237537,Cluster-60288.195618,Cluster-60288.235787,Cluster-60288.321559,Cluster-60288.239966,Cluster-60288.226822,…
GO:0019829	cation-transporting ATPase activity	molecular_function	0.015204	0.13841	23	9009	281	176156	Cluster-60288.345509,Cluster-60288.234553,Cluster-60288.222798,Cluster-60288.217582,Cluster-60288.236070,Cluster-60288.150540,Cluster-60288.217581,Cluster-60288.261750,Cluster-60288.190746,Cluster-60288.216394,Cluster-60288.96921,Cluster-60288.373821,Cluster-60288.228995,Cluster-60288.213484,Cluster-60288.329456,Cluster-60288.153237,Cluster-60288.222799,Cluster-60288.241587,Cluster-60288.96924,Cl…
GO:0019842	vitamin binding	molecular_function	0.015442	0.14037	31	9009	359	176156	Cluster-60288.132062,Cluster-60288.248370,Cluster-60288.226980,Cluster-60288.32822,Cluster-60288.256990,Cluster-60288.253239,Cluster-60288.191581,Cluster-60288.132060,Cluster-60288.192596,Cluster-60288.114469,Cluster-60288.31726,Cluster-60288.132063,Cluster-60288.203813,Cluster-60288.242576,Cluster-60288.121627,Cluster-60288.214695,Cluster-60288.251903,Cluster-60288.199710,Cluster-60288.272104,Cl…
GO:0043066	negative regulation of apoptotic process	biological_process	0.015605	0.14138	13	9009	126	176156	Cluster-60288.216002,Cluster-60288.216001,Cluster-60288.215996,Cluster-60288.179723,Cluster-60288.170673,Cluster-60288.225304,Cluster-60288.169215,Cluster-60288.216004,Cluster-60288.249127,Cluster-60288.194016,Cluster-60288.214767,Cluster-60288.216005,Cluster-60288.37929
GO:0051234	establishment of localization	biological_process	0.015605	0.14138	1432	9009	25268	176156	Cluster-60288.182354,Cluster-60288.238486,Cluster-60288.146526,Cluster-60288.206055,Cluster-60288.236626,Cluster-60288.231566,Cluster-60288.319817,Cluster-60288.202032,Cluster-60288.220349,Cluster-60288.37619,Cluster-60288.117087,Cluster-60288.204117,Cluster-60288.298321,Cluster-60288.220735,Cluster-60288.284774,Cluster-60288.244706,Cluster-60288.257398,Cluster-60288.151206,Cluster-60288.42239,Cl…
GO:0006810	transport	biological_process	0.015644	0.14138	1424	9009	25115	176156	Cluster-60288.138800,Cluster-60288.143539,Cluster-60288.251602,Cluster-60288.189730,Cluster-60288.196554,Cluster-60288.175493,Cluster-60288.393452,Cluster-60288.222928,Cluster-60288.356883,Cluster-60288.267093,Cluster-60288.240980,Cluster-60288.191080,Cluster-60288.217939,Cluster-60288.235520,Cluster-60288.231845,Cluster-60288.253733,Cluster-60288.204868,Cluster-60288.294809,Cluster-60288.82794,C…
GO:0051536	iron-sulfur cluster binding	molecular_function	0.015671	0.14138	73	9009	1045	176156	Cluster-60288.229308,Cluster-60288.265725,Cluster-60288.339060,Cluster-60288.212800,Cluster-60288.198341,Cluster-60288.225883,Cluster-60288.215429,Cluster-60288.184542,Cluster-60288.215075,Cluster-60288.222952,Cluster-60288.285029,Cluster-60288.220100,Cluster-60288.277556,Cluster-60288.248991,Cluster-60288.239134,Cluster-60288.210837,Cluster-60288.218865,Cluster-60288.247065,Cluster-60288.214396,…
GO:0051540	metal cluster binding	molecular_function	0.015671	0.14138	73	9009	1045	176156	Cluster-60288.190650,Cluster-60288.214396,Cluster-60288.237426,Cluster-60288.200835,Cluster-60288.248908,Cluster-60288.235245,Cluster-60288.195128,Cluster-60288.229803,Cluster-60288.264156,Cluster-60288.195126,Cluster-60288.301806,Cluster-60288.216724,Cluster-60288.264158,Cluster-60288.213463,Cluster-60288.225883,Cluster-60288.184542,Cluster-60288.215075,Cluster-60288.215429,Cluster-60288.229308,…
GO:0004820	glycine-tRNA ligase activity	molecular_function	0.015743	0.14141	6	9009	46	176156	Cluster-60288.269410,Cluster-60288.165347,Cluster-60288.142090,Cluster-60288.126649,Cluster-60288.269409,Cluster-60288.142092
GO:0006426	glycyl-tRNA aminoacylation	biological_process	0.015743	0.14141	6	9009	46	176156	Cluster-60288.269410,Cluster-60288.142092,Cluster-60288.126649,Cluster-60288.269409,Cluster-60288.165347,Cluster-60288.142090
GO:0009345	glycine-tRNA ligase complex	cellular_component	0.015743	0.14141	6	9009	46	176156	Cluster-60288.269410,Cluster-60288.165347,Cluster-60288.142090,Cluster-60288.126649,Cluster-60288.269409,Cluster-60288.142092
GO:0048523	negative regulation of cellular process	biological_process	0.015937	0.14294	90	9009	1370	176156	Cluster-60288.187895,Cluster-60288.182293,Cluster-60288.228063,Cluster-60288.291864,Cluster-60288.98193,Cluster-60288.256919,Cluster-60288.201439,Cluster-60288.228075,Cluster-60288.249127,Cluster-60288.214767,Cluster-60288.212371,Cluster-60288.223496,Cluster-60288.228064,Cluster-60288.227943,Cluster-60288.127586,Cluster-60288.170673,Cluster-60288.188590,Cluster-60288.214686,Cluster-60288.192406,C…
GO:0004853	uroporphyrinogen decarboxylase activity	molecular_function	0.015968	0.143	4	9009	19	176156	Cluster-60288.236038,Cluster-60288.168656,Cluster-60288.168660,Cluster-60288.258762
GO:0004564	beta-fructofuranosidase activity	molecular_function	0.016551	0.14757	9	9009	73	176156	Cluster-60288.200476,Cluster-60288.94561,Cluster-60288.265860,Cluster-60288.255518,Cluster-60288.200477,Cluster-60288.200474,Cluster-60288.265861,Cluster-60288.324720,Cluster-60288.263673
GO:0004575	sucrose alpha-glucosidase activity	molecular_function	0.016551	0.14757	9	9009	73	176156	Cluster-60288.94561,Cluster-60288.200476,Cluster-60288.255518,Cluster-60288.265860,Cluster-60288.200477,Cluster-60288.200474,Cluster-60288.265861,Cluster-60288.324720,Cluster-60288.263673
GO:0017177	glucosidase II complex	cellular_component	0.016551	0.14757	9	9009	73	176156	Cluster-60288.324720,Cluster-60288.263673,Cluster-60288.94561,Cluster-60288.200476,Cluster-60288.255518,Cluster-60288.265860,Cluster-60288.200477,Cluster-60288.200474,Cluster-60288.265861
GO:0030291	protein serine/threonine kinase inhibitor activity	molecular_function	0.017457	0.15542	12	9009	107	176156	Cluster-60288.227177,Cluster-60288.224109,Cluster-60288.198556,Cluster-60288.98193,Cluster-60288.213739,Cluster-60288.221089,Cluster-60288.213736,Cluster-60288.203935,Cluster-60288.239431,Cluster-60288.223496,Cluster-60288.233222,Cluster-60288.117706
GO:0048308	organelle inheritance	biological_process	0.017719	0.15737	11	9009	95	176156	Cluster-60288.300883,Cluster-60288.189331,Cluster-60288.148815,Cluster-60288.104602,Cluster-60288.189332,Cluster-60288.148814,Cluster-60288.190653,Cluster-60288.404226,Cluster-60288.189333,Cluster-60288.189329,Cluster-60288.256919
GO:0043069	negative regulation of programmed cell death	biological_process	0.017754	0.15737	13	9009	129	176156	Cluster-60288.37929,Cluster-60288.216005,Cluster-60288.216004,Cluster-60288.214767,Cluster-60288.194016,Cluster-60288.249127,Cluster-60288.169215,Cluster-60288.225304,Cluster-60288.179723,Cluster-60288.170673,Cluster-60288.215996,Cluster-60288.216001,Cluster-60288.216002
GO:0060548	negative regulation of cell death	biological_process	0.017754	0.15737	13	9009	129	176156	Cluster-60288.216002,Cluster-60288.216001,Cluster-60288.215996,Cluster-60288.170673,Cluster-60288.179723,Cluster-60288.225304,Cluster-60288.216004,Cluster-60288.194016,Cluster-60288.249127,Cluster-60288.214767,Cluster-60288.169215,Cluster-60288.37929,Cluster-60288.216005
GO:0008217	regulation of blood pressure	biological_process	0.018186	0.1605	5	9009	36	176156	Cluster-60288.154034,Cluster-60288.279067,Cluster-60288.216956,Cluster-60288.222060,Cluster-60288.8763
GO:0042311	vasodilation	biological_process	0.018186	0.1605	5	9009	36	176156	Cluster-60288.279067,Cluster-60288.154034,Cluster-60288.8763,Cluster-60288.222060,Cluster-60288.216956
GO:0042312	regulation of vasodilation	biological_process	0.018186	0.1605	5	9009	36	176156	Cluster-60288.8763,Cluster-60288.222060,Cluster-60288.216956,Cluster-60288.279067,Cluster-60288.154034
GO:0000272	polysaccharide catabolic process	biological_process	0.018231	0.16066	19	9009	200	176156	Cluster-60288.204357,Cluster-60288.259000,Cluster-60288.173100,Cluster-60288.204355,Cluster-60288.101992,Cluster-60288.210985,Cluster-60288.184769,Cluster-60288.217790,Cluster-60288.262100,Cluster-60288.236199,Cluster-60288.100197,Cluster-60288.148964,Cluster-60288.310348,Cluster-60288.277921,Cluster-60288.258998,Cluster-60288.237053,Cluster-60288.246566,Cluster-60288.213746,Cluster-60288.218958
GO:0047134	protein-disulfide reductase activity	molecular_function	0.019588	0.17237	15	9009	150	176156	Cluster-60288.196689,Cluster-60288.6461,Cluster-60288.223965,Cluster-60288.109351,Cluster-60288.99556,Cluster-60288.276264,Cluster-60288.165280,Cluster-60288.272551,Cluster-60288.137121,Cluster-60288.218756,Cluster-60288.236673,Cluster-60288.221379,Cluster-60288.166295,Cluster-60288.106727,Cluster-60288.229486
GO:0009772	photosynthetic electron transport in photosystem II	biological_process	0.020139	0.17689	7	9009	56	176156	Cluster-60288.354366,Cluster-60288.293342,Cluster-60288.334520,Cluster-60288.190511,Cluster-60288.137840,Cluster-60288.293343,Cluster-60288.94187
GO:0008198	ferrous iron binding	molecular_function	0.020182	0.17689	6	9009	39	176156	Cluster-60288.259067,Cluster-60288.196072,Cluster-60288.142160,Cluster-60288.209664,Cluster-60288.202458,Cluster-60288.196071
GO:0007050	cell cycle arrest	biological_process	0.020189	0.17689	14	9009	137	176156	Cluster-60288.233222,Cluster-60288.223496,Cluster-60288.281227,Cluster-60288.117706,Cluster-60288.281469,Cluster-60288.227177,Cluster-60288.198556,Cluster-60288.224109,Cluster-60288.98193,Cluster-60288.221089,Cluster-60288.213739,Cluster-60288.213736,Cluster-60288.203935,Cluster-60288.239431
GO:0045259	proton-transporting ATP synthase complex	cellular_component	0.020253	0.17719	54	9009	768	176156	Cluster-60288.213484,Cluster-60288.228995,Cluster-60288.270487,Cluster-60288.329456,Cluster-60288.222799,Cluster-60288.189730,Cluster-60288.221191,Cluster-60288.257338,Cluster-57371.0,Cluster-60288.85288,Cluster-60288.207425,Cluster-60288.225693,Cluster-60288.234213,Cluster-60288.34049,Cluster-60288.345506,Cluster-60288.236070,Cluster-60288.210988,Cluster-60288.170784,Cluster-60288.157544,Cluster…
GO:0090599	alpha-glucosidase activity	molecular_function	0.020337	0.17767	9	9009	75	176156	Cluster-60288.324720,Cluster-60288.263673,Cluster-60288.200477,Cluster-60288.265861,Cluster-60288.200474,Cluster-60288.94561,Cluster-60288.200476,Cluster-60288.265860,Cluster-60288.255518
GO:0015937	coenzyme A biosynthetic process	biological_process	0.020817	0.18082	11	9009	102	176156	Cluster-60288.256588,Cluster-60288.243740,Cluster-60288.223849,Cluster-60288.265576,Cluster-60288.222525,Cluster-60288.259627,Cluster-60288.308623,Cluster-60288.293014,Cluster-60288.269512,Cluster-60288.223877,Cluster-60288.269515
GO:0033866	nucleoside bisphosphate biosynthetic process	biological_process	0.020817	0.18082	11	9009	102	176156	Cluster-60288.223877,Cluster-60288.269512,Cluster-60288.269515,Cluster-60288.293014,Cluster-60288.222525,Cluster-60288.308623,Cluster-60288.259627,Cluster-60288.243740,Cluster-60288.223849,Cluster-60288.256588,Cluster-60288.265576
GO:0034030	ribonucleoside bisphosphate biosynthetic process	biological_process	0.020817	0.18082	11	9009	102	176156	Cluster-60288.269515,Cluster-60288.269512,Cluster-60288.223877,Cluster-60288.293014,Cluster-60288.308623,Cluster-60288.259627,Cluster-60288.222525,Cluster-60288.265576,Cluster-60288.256588,Cluster-60288.223849,Cluster-60288.243740
GO:0034033	purine nucleoside bisphosphate biosynthetic process	biological_process	0.020817	0.18082	11	9009	102	176156	Cluster-60288.293014,Cluster-60288.269515,Cluster-60288.223877,Cluster-60288.269512,Cluster-60288.265576,Cluster-60288.256588,Cluster-60288.223849,Cluster-60288.243740,Cluster-60288.308623,Cluster-60288.259627,Cluster-60288.222525
GO:0006553	lysine metabolic process	biological_process	0.021243	0.18403	63	9009	857	176156	Cluster-60288.345755,Cluster-60288.241491,Cluster-60288.232226,Cluster-60288.194742,Cluster-60288.175321,Cluster-60288.277984,Cluster-60288.204939,Cluster-60288.225923,Cluster-60288.176129,Cluster-60288.224650,Cluster-60288.113009,Cluster-60288.225750,Cluster-60288.222402,Cluster-60288.317092,Cluster-60288.263553,Cluster-60288.205859,Cluster-60288.220441,Cluster-60288.273573,Cluster-60288.269499,…
GO:0006779	porphyrin-containing compound biosynthetic process	biological_process	0.021247	0.18403	43	9009	560	176156	Cluster-60288.207985,Cluster-60288.227356,Cluster-60288.168656,Cluster-60288.224056,Cluster-60288.214463,Cluster-60288.223888,Cluster-60288.273942,Cluster-60288.212403,Cluster-60288.227148,Cluster-60288.189151,Cluster-60288.184920,Cluster-60288.225750,Cluster-60288.162898,Cluster-60288.291073,Cluster-60288.239966,Cluster-60288.240521,Cluster-60288.258762,Cluster-60288.318560,Cluster-60288.307007,…
GO:0051094	positive regulation of developmental process	biological_process	0.021543	0.18632	9	9009	90	176156	Cluster-60288.194016,Cluster-60288.216004,Cluster-60288.37929,Cluster-60288.216005,Cluster-60288.215996,Cluster-60288.170673,Cluster-60288.231137,Cluster-60288.216002,Cluster-60288.216001
GO:0006305	DNA alkylation	biological_process	0.021884	0.18847	15	9009	149	176156	Cluster-60288.249956,Cluster-60288.274907,Cluster-60288.278774,Cluster-60288.154034,Cluster-60288.160582,Cluster-60288.183923,Cluster-60288.302788,Cluster-60288.315838,Cluster-60288.216352,Cluster-60288.108163,Cluster-60288.280391,Cluster-60288.279067,Cluster-60288.207198,Cluster-60288.220552,Cluster-60288.334175
GO:0006306	DNA methylation	biological_process	0.021884	0.18847	15	9009	149	176156	Cluster-60288.216352,Cluster-60288.280391,Cluster-60288.108163,Cluster-60288.279067,Cluster-60288.207198,Cluster-60288.220552,Cluster-60288.334175,Cluster-60288.249956,Cluster-60288.278774,Cluster-60288.274907,Cluster-60288.154034,Cluster-60288.160582,Cluster-60288.302788,Cluster-60288.183923,Cluster-60288.315838
GO:0044728	DNA methylation or demethylation	biological_process	0.021884	0.18847	15	9009	149	176156	Cluster-60288.154034,Cluster-60288.160582,Cluster-60288.183923,Cluster-60288.302788,Cluster-60288.315838,Cluster-60288.249956,Cluster-60288.278774,Cluster-60288.274907,Cluster-60288.207198,Cluster-60288.279067,Cluster-60288.220552,Cluster-60288.334175,Cluster-60288.216352,Cluster-60288.280391,Cluster-60288.108163
GO:0016837	carbon-oxygen lyase activity, acting on polysaccharides	molecular_function	0.022193	0.19086	8	9009	63	176156	Cluster-60288.210985,Cluster-60288.173100,Cluster-60288.204355,Cluster-60288.204357,Cluster-60288.213746,Cluster-60288.246566,Cluster-60288.217790,Cluster-60288.184769
GO:0005342	organic acid transmembrane transporter activity	molecular_function	0.022342	0.19159	26	9009	315	176156	Cluster-60288.263598,Cluster-60288.223285,Cluster-60288.238995,Cluster-60288.131833,Cluster-60288.230895,Cluster-60288.159054,Cluster-60288.230890,Cluster-60288.225703,Cluster-60288.164401,Cluster-60288.256380,Cluster-60288.272157,Cluster-60288.223282,Cluster-60288.215960,Cluster-59769.3,Cluster-60288.106070,Cluster-60288.272156,Cluster-60288.244862,Cluster-60288.106069,Cluster-60288.106062,Clust…
GO:0046943	carboxylic acid transmembrane transporter activity	molecular_function	0.022342	0.19159	26	9009	315	176156	Cluster-60288.230890,Cluster-60288.225703,Cluster-60288.164401,Cluster-60288.230895,Cluster-60288.159054,Cluster-60288.131833,Cluster-60288.238995,Cluster-60288.263598,Cluster-60288.223285,Cluster-59769.3,Cluster-60288.215960,Cluster-60288.106070,Cluster-60288.272156,Cluster-60288.272157,Cluster-60288.223282,Cluster-60288.256380,Cluster-60288.194314,Cluster-60288.106062,Cluster-60288.220241,Clust…
GO:0006566	threonine metabolic process	biological_process	0.022382	0.19167	18	9009	193	176156	Cluster-60288.165347,Cluster-60288.365658,Cluster-60288.282302,Cluster-60288.126649,Cluster-60288.239966,Cluster-60288.321559,Cluster-60288.142090,Cluster-60288.226822,Cluster-60288.195618,Cluster-60288.235787,Cluster-60288.142092,Cluster-60288.286463,Cluster-60288.123513,Cluster-60288.235792,Cluster-60288.269410,Cluster-60288.153521,Cluster-60288.269409,Cluster-60288.220228
GO:0004175	endopeptidase activity	molecular_function	0.022733	0.1944	277	9009	4767	176156	Cluster-60288.263413,Cluster-60288.195847,Cluster-60288.220817,Cluster-60288.216171,Cluster-60288.242742,Cluster-60288.225506,Cluster-60288.326259,Cluster-60288.253565,Cluster-60288.96187,Cluster-60288.233377,Cluster-60288.229748,Cluster-60288.244243,Cluster-60288.182045,Cluster-60288.330090,Cluster-60288.293944,Cluster-60288.216248,Cluster-60288.166988,Cluster-60288.384701,Cluster-60288.269287,C…
GO:0051180	vitamin transport	biological_process	0.02279	0.19461	4	9009	19	176156	Cluster-60288.114469,Cluster-60288.41135,Cluster-60288.267093,Cluster-60288.121627
GO:0009767	photosynthetic electron transport chain	biological_process	0.022907	0.19534	10	9009	94	176156	Cluster-60288.293343,Cluster-60288.19024,Cluster-60288.137840,Cluster-60288.334520,Cluster-60288.354366,Cluster-60288.293342,Cluster-60288.94187,Cluster-60288.219619,Cluster-60288.190511,Cluster-60288.146372
GO:0006200	obsolete ATP catabolic process	biological_process	0.023683	0.20167	5	9009	36	176156	Cluster-60288.219279,Cluster-60288.163376,Cluster-60288.248352,Cluster-60288.213678,Cluster-60288.216394
GO:0004127	cytidylate kinase activity	molecular_function	0.023776	0.20218	22	9009	244	176156	Cluster-60288.220432,Cluster-60288.178991,Cluster-60288.233076,Cluster-60288.207748,Cluster-60288.272170,Cluster-60288.248351,Cluster-60288.265576,Cluster-60288.195930,Cluster-60288.293014,Cluster-60288.252295,Cluster-60288.162112,Cluster-60288.397341,Cluster-60288.219293,Cluster-60288.292230,Cluster-60288.289904,Cluster-60288.284339,Cluster-60288.259627,Cluster-60288.188781,Cluster-60288.168374,…
GO:0009535	chloroplast thylakoid membrane	cellular_component	0.02427	0.2058	8	9009	75	176156	Cluster-60288.19024,Cluster-60288.228172,Cluster-60288.180690,Cluster-60288.208999,Cluster-60288.221409,Cluster-60288.239730,Cluster-60288.224615,Cluster-60288.233817
GO:0055035	plastid thylakoid membrane	cellular_component	0.02427	0.2058	8	9009	75	176156	Cluster-60288.239730,Cluster-60288.224615,Cluster-60288.233817,Cluster-60288.19024,Cluster-60288.228172,Cluster-60288.180690,Cluster-60288.208999,Cluster-60288.221409
GO:0042549	photosystem II stabilization	biological_process	0.02543	0.21534	8	9009	72	176156	Cluster-60288.177184,Cluster-60288.187169,Cluster-60288.223377,Cluster-60288.250875,Cluster-60288.215078,Cluster-60288.354366,Cluster-60288.214355,Cluster-60288.225620
GO:0015018	galactosylgalactosylxylosylprotein 3-beta-glucuronosyltransferase activity	molecular_function	0.025837	0.21784	7	9009	51	176156	Cluster-60288.244161,Cluster-60288.117129,Cluster-60288.310451,Cluster-60288.288725,Cluster-60288.266243,Cluster-60288.250950,Cluster-60288.179060
GO:0015020	glucuronosyltransferase activity	molecular_function	0.025837	0.21784	7	9009	51	176156	Cluster-60288.266243,Cluster-60288.250950,Cluster-60288.179060,Cluster-60288.244161,Cluster-60288.117129,Cluster-60288.288725,Cluster-60288.310451
GO:0009534	chloroplast thylakoid	cellular_component	0.025869	0.21784	8	9009	76	176156	Cluster-60288.228172,Cluster-60288.19024,Cluster-60288.221409,Cluster-60288.208999,Cluster-60288.180690,Cluster-60288.239730,Cluster-60288.233817,Cluster-60288.224615
GO:0031976	plastid thylakoid	cellular_component	0.025869	0.21784	8	9009	76	176156	Cluster-60288.228172,Cluster-60288.19024,Cluster-60288.208999,Cluster-60288.221409,Cluster-60288.180690,Cluster-60288.239730,Cluster-60288.233817,Cluster-60288.224615
GO:0050792	regulation of viral process	biological_process	0.025965	0.21834	13	9009	132	176156	Cluster-60288.249062,Cluster-60288.84870,Cluster-60288.198733,Cluster-60288.265968,Cluster-60288.14885,Cluster-60288.198735,Cluster-60288.203416,Cluster-60288.140536,Cluster-60288.233021,Cluster-60288.279076,Cluster-60288.207719,Cluster-60288.289843,Cluster-60288.265967
GO:0004592	pantoate-beta-alanine ligase activity	molecular_function	0.026021	0.21851	5	9009	32	176156	Cluster-60288.180254,Cluster-60288.180253,Cluster-60288.182841,Cluster-60288.274516,Cluster-60288.227792
GO:0009628	response to abiotic stimulus	biological_process	0.026185	0.21927	31	9009	458	176156	Cluster-60288.165697,Cluster-60288.249425,Cluster-60288.224615,Cluster-60288.215122,Cluster-60288.215860,Cluster-60288.156578,Cluster-60288.129688,Cluster-60288.228172,Cluster-60288.149482,Cluster-60288.209372,Cluster-60288.223861,Cluster-60288.228115,Cluster-60288.179500,Cluster-60288.221409,Cluster-60288.247680,Cluster-60288.239730,Cluster-60288.178324,Cluster-60288.216394,Cluster-60288.220134,…
GO:0015399	primary active transmembrane transporter activity	molecular_function	0.02622	0.21927	75	9009	1081	176156	Cluster-60288.166566,Cluster-60288.229650,Cluster-60288.279384,Cluster-60288.113931,Cluster-60288.189011,Cluster-60288.241093,Cluster-60288.111262,Cluster-60288.96924,Cluster-60288.217577,Cluster-60288.257682,Cluster-60288.241587,Cluster-60288.302253,Cluster-60288.329674,Cluster-26033.0,Cluster-60288.182109,Cluster-60288.150855,Cluster-60288.234553,Cluster-60288.345509,Cluster-60288.150856,Cluste…
GO:0015405	P-P-bond-hydrolysis-driven transmembrane transporter activity	molecular_function	0.02622	0.21927	75	9009	1081	176156	Cluster-60288.200780,Cluster-60288.205800,Cluster-60288.238599,Cluster-60288.236070,Cluster-60288.217582,Cluster-60288.234941,Cluster-60288.226433,Cluster-60288.216394,Cluster-60288.228995,Cluster-60288.203725,Cluster-60288.222799,Cluster-60288.329456,Cluster-60288.215579,Cluster-60288.349083,Cluster-60288.200777,Cluster-60288.345506,Cluster-60288.168863,Cluster-60288.254055,Cluster-60288.317447,…
GO:0042974	retinoic acid receptor binding	molecular_function	0.02628	0.21947	4	9009	19	176156	Cluster-60288.284774,Cluster-60288.294793,Cluster-60288.294792,Cluster-60288.294795
GO:0015103	inorganic anion transmembrane transporter activity	molecular_function	0.026739	0.223	39	9009	496	176156	Cluster-60288.314475,Cluster-60288.330216,Cluster-60288.146883,Cluster-60288.222024,Cluster-60288.238649,Cluster-60288.123911,Cluster-60288.209471,Cluster-60288.253733,Cluster-60288.234884,Cluster-60288.228084,Cluster-60288.155275,Cluster-60288.249430,Cluster-60288.308816,Cluster-60288.123262,Cluster-60288.218476,Cluster-60288.182734,Cluster-60288.213653,Cluster-60288.328198,Cluster-60288.404446,…
GO:0006665	sphingolipid metabolic process	biological_process	0.026888	0.22393	32	9009	389	176156	Cluster-60288.394074,Cluster-60288.222519,Cluster-60288.246218,Cluster-60288.223714,Cluster-60288.231921,Cluster-60288.234083,Cluster-60288.224852,Cluster-60288.302786,Cluster-60288.218851,Cluster-46271.0,Cluster-60288.217314,Cluster-60288.205112,Cluster-60288.222225,Cluster-60288.211433,Cluster-60288.232379,Cluster-44342.5,Cluster-60288.234080,Cluster-60288.222707,Cluster-60288.218856,Cluster-60…
GO:0019363	pyridine nucleotide biosynthetic process	biological_process	0.027011	0.22465	13	9009	116	176156	Cluster-60288.239134,Cluster-60288.233089,Cluster-60288.220571,Cluster-60288.220573,Cluster-60288.254557,Cluster-60288.195372,Cluster-60288.224583,Cluster-60288.226603,Cluster-60288.301811,Cluster-60288.211189,Cluster-60288.301806,Cluster-60288.188892,Cluster-60288.137357
GO:1901136	carbohydrate derivative catabolic process	biological_process	0.027093	0.2248	41	9009	519	176156	Cluster-60288.38760,Cluster-60288.221377,Cluster-44342.5,Cluster-60288.232379,Cluster-60288.178785,Cluster-60288.222687,Cluster-60288.217314,Cluster-60288.204936,Cluster-60288.140237,Cluster-60288.219196,Cluster-60288.217930,Cluster-60288.222454,Cluster-60288.302786,Cluster-60288.231921,Cluster-60288.195003,Cluster-60288.223079,Cluster-60288.218190,Cluster-60288.222519,Cluster-60288.246218,Cluste…
GO:0009110	vitamin biosynthetic process	biological_process	0.027223	0.2248	97	9009	1480	176156	Cluster-60288.223861,Cluster-60288.223877,Cluster-60288.224735,Cluster-60288.225750,Cluster-60288.263557,Cluster-60288.237179,Cluster-60288.266958,Cluster-60288.278452,Cluster-60288.258452,Cluster-60288.169215,Cluster-60288.327878,Cluster-60288.225397,Cluster-60288.214239,Cluster-60288.265576,Cluster-60288.103557,Cluster-60288.107598,Cluster-60288.160466,Cluster-60288.218860,Cluster-60288.180253,…
GO:0042364	water-soluble vitamin biosynthetic process	biological_process	0.027223	0.2248	97	9009	1480	176156	Cluster-60288.318037,Cluster-60288.218910,Cluster-60288.205019,Cluster-60288.160045,Cluster-60288.259627,Cluster-60288.266147,Cluster-60288.190416,Cluster-60288.162960,Cluster-60288.207920,Cluster-60288.269515,Cluster-60288.209070,Cluster-60288.162962,Cluster-60288.338425,Cluster-60288.219634,Cluster-60288.242112,Cluster-60288.142676,Cluster-60288.182841,Cluster-60288.219947,Cluster-60288.218376,…
GO:2001057	reactive nitrogen species metabolic process	biological_process	0.02725	0.2248	9	9009	78	176156	Cluster-60288.253092,Cluster-60288.223232,Cluster-60288.195129,Cluster-60288.200835,Cluster-60288.102804,Cluster-60288.241712,Cluster-60288.195128,Cluster-60288.253093,Cluster-60288.195126
GO:0010109	regulation of photosynthesis	biological_process	0.027288	0.2248	8	9009	73	176156	Cluster-60288.177184,Cluster-60288.187169,Cluster-60288.215078,Cluster-60288.354366,Cluster-60288.223377,Cluster-60288.250875,Cluster-60288.225620,Cluster-60288.214355
GO:0042548	regulation of photosynthesis, light reaction	biological_process	0.027288	0.2248	8	9009	73	176156	Cluster-60288.225620,Cluster-60288.214355,Cluster-60288.215078,Cluster-60288.354366,Cluster-60288.223377,Cluster-60288.250875,Cluster-60288.187169,Cluster-60288.177184
GO:0043467	regulation of generation of precursor metabolites and energy	biological_process	0.027288	0.2248	8	9009	73	176156	Cluster-60288.214355,Cluster-60288.225620,Cluster-60288.250875,Cluster-60288.223377,Cluster-60288.354366,Cluster-60288.215078,Cluster-60288.177184,Cluster-60288.187169
GO:0048584	positive regulation of response to stimulus	biological_process	0.02743	0.22558	24	9009	300	176156	Cluster-60288.216002,Cluster-60288.216001,Cluster-60288.255039,Cluster-60288.215996,Cluster-60288.305333,Cluster-60288.200643,Cluster-60288.194016,Cluster-60288.207078,Cluster-60288.37929,Cluster-60288.216005,Cluster-60288.213461,Cluster-60288.213460,Cluster-60288.234827,Cluster-60288.237036,Cluster-60288.231082,Cluster-60288.79394,Cluster-60288.170673,Cluster-60288.177616,Cluster-60288.127033,Cl…
GO:0004144	diacylglycerol O-acyltransferase activity	molecular_function	0.027496	0.22558	8	9009	64	176156	Cluster-60288.126876,Cluster-60288.222990,Cluster-60288.218608,Cluster-60288.222991,Cluster-60288.223391,Cluster-60288.197647,Cluster-60288.218610,Cluster-60288.63018
GO:0016411	acylglycerol O-acyltransferase activity	molecular_function	0.027496	0.22558	8	9009	64	176156	Cluster-60288.126876,Cluster-60288.222990,Cluster-60288.218608,Cluster-60288.222991,Cluster-60288.223391,Cluster-60288.218610,Cluster-60288.63018,Cluster-60288.197647
GO:0009311	oligosaccharide metabolic process	biological_process	0.027741	0.22666	133	9009	2089	176156	Cluster-60288.350093,Cluster-60288.214396,Cluster-60288.211497,Cluster-60288.160769,Cluster-60288.209414,Cluster-60288.290276,Cluster-60288.261551,Cluster-60288.240837,Cluster-60288.251753,Cluster-60288.245631,Cluster-60288.276649,Cluster-60288.161744,Cluster-60288.258998,Cluster-60288.290275,Cluster-60288.277921,Cluster-60288.204318,Cluster-60288.257603,Cluster-60288.260863,Cluster-60288.269461,…
GO:0051270	regulation of cellular component movement	biological_process	0.027743	0.22666	13	9009	124	176156	Cluster-60288.207078,Cluster-60288.164574,Cluster-60288.170131,Cluster-60288.200643,Cluster-60288.266594,Cluster-60288.164573,Cluster-60288.217221,Cluster-60288.177616,Cluster-60288.318586,Cluster-60288.127586,Cluster-60288.234827,Cluster-60288.163966,Cluster-60288.158404
GO:2000145	regulation of cell motility	biological_process	0.027743	0.22666	13	9009	124	176156	Cluster-60288.164573,Cluster-60288.200643,Cluster-60288.266594,Cluster-60288.170131,Cluster-60288.164574,Cluster-60288.207078,Cluster-60288.158404,Cluster-60288.163966,Cluster-60288.127586,Cluster-60288.234827,Cluster-60288.177616,Cluster-60288.217221,Cluster-60288.318586
GO:0032561	guanyl ribonucleotide binding	molecular_function	0.027776	0.22666	204	9009	3269	176156	Cluster-60288.122631,Cluster-60288.187534,Cluster-60288.236926,Cluster-60288.261052,Cluster-60288.223935,Cluster-60288.221444,Cluster-60288.274130,Cluster-60288.293873,Cluster-60288.337846,Cluster-60288.234780,Cluster-60288.169215,Cluster-60288.180966,Cluster-60288.170086,Cluster-60288.245831,Cluster-60288.220151,Cluster-60288.236775,Cluster-60288.317447,Cluster-60288.203153,Cluster-60288.215393,…
GO:0009086	methionine biosynthetic process	biological_process	0.028176	0.22961	11	9009	130	176156	Cluster-60288.239009,Cluster-60288.252280,Cluster-60288.230445,Cluster-60288.226136,Cluster-60288.228362,Cluster-60288.203918,Cluster-60288.228313,Cluster-60288.220897,Cluster-60288.220898,Cluster-60288.227708,Cluster-60288.220086
GO:0070402	NADPH binding	molecular_function	0.028309	0.23039	5	9009	28	176156	Cluster-60288.268763,Cluster-60288.213833,Cluster-60288.219617,Cluster-60288.201079,Cluster-60288.229984
GO:0048638	regulation of developmental growth	biological_process	0.028591	0.23237	2	9009	6	176156	Cluster-60288.205557,Cluster-60288.229585
GO:0004356	glutamate-ammonia ligase activity	molecular_function	0.02874	0.23327	12	9009	126	176156	Cluster-60288.220888,Cluster-60288.218248,Cluster-60288.234636,Cluster-60288.235325,Cluster-60288.223469,Cluster-60288.223278,Cluster-60288.159909,Cluster-60288.234744,Cluster-60288.223930,Cluster-60288.234637,Cluster-60288.234635,Cluster-60288.85430
GO:0009060	aerobic respiration	biological_process	0.028834	0.23372	29	9009	402	176156	Cluster-60288.159356,Cluster-60288.225406,Cluster-60288.225400,Cluster-60288.239808,Cluster-60288.225610,Cluster-60288.214021,Cluster-60288.213971,Cluster-60288.263668,Cluster-60288.225399,Cluster-60288.225393,Cluster-60288.228843,Cluster-60288.210651,Cluster-60288.219733,Cluster-60288.169992,Cluster-60288.239369,Cluster-60288.227096,Cluster-60288.197326,Cluster-60288.225109,Cluster-60288.225408,…
GO:0010103	stomatal complex morphogenesis	biological_process	0.028979	0.23421	1	9009	1	176156	Cluster-60288.219619
GO:0050776	regulation of immune response	biological_process	0.028999	0.23421	17	9009	193	176156	Cluster-60288.127033,Cluster-60288.36396,Cluster-60288.177616,Cluster-60288.79394,Cluster-60288.231082,Cluster-60288.234827,Cluster-60288.213461,Cluster-60288.213460,Cluster-60288.252250,Cluster-60288.231668,Cluster-60288.275268,Cluster-60288.266594,Cluster-60288.183310,Cluster-60288.255039,Cluster-60288.207078,Cluster-60288.200643,Cluster-60288.305333
GO:0016887	ATPase activity	molecular_function	0.029011	0.23421	248	9009	3945	176156	Cluster-60288.172674,Cluster-60288.178991,Cluster-60288.226433,Cluster-60288.133234,Cluster-60288.204867,Cluster-60288.142281,Cluster-60288.216394,Cluster-60288.56272,Cluster-60288.265576,Cluster-60288.292897,Cluster-60288.261356,Cluster-60288.217429,Cluster-60288.249505,Cluster-60288.197437,Cluster-60288.227741,Cluster-60288.205800,Cluster-60288.236941,Cluster-60288.217582,Cluster-60288.236070,C…
GO:0016211	ammonia ligase activity	molecular_function	0.029344	0.23627	12	9009	127	176156	Cluster-60288.235325,Cluster-60288.234636,Cluster-60288.218248,Cluster-60288.220888,Cluster-60288.234635,Cluster-60288.85430,Cluster-60288.234744,Cluster-60288.223930,Cluster-60288.234637,Cluster-60288.159909,Cluster-60288.223469,Cluster-60288.223278
GO:0016880	acid-ammonia (or amide) ligase activity	molecular_function	0.029344	0.23627	12	9009	127	176156	Cluster-60288.159909,Cluster-60288.223278,Cluster-60288.223469,Cluster-60288.234635,Cluster-60288.85430,Cluster-60288.234637,Cluster-60288.234744,Cluster-60288.223930,Cluster-60288.220888,Cluster-60288.218248,Cluster-60288.235325,Cluster-60288.234636
GO:0036442	hydrogen-exporting ATPase activity	molecular_function	0.029409	0.23648	14	9009	160	176156	Cluster-60288.153237,Cluster-60288.222798,Cluster-60288.217582,Cluster-60288.222799,Cluster-60288.234553,Cluster-60288.373821,Cluster-60288.190746,Cluster-60288.222780,Cluster-60288.216394,Cluster-60288.217577,Cluster-60288.241587,Cluster-60288.217581,Cluster-60288.150540,Cluster-60288.261750
GO:0008686	3,4-dihydroxy-2-butanone-4-phosphate synthase activity	molecular_function	0.029656	0.23812	5	9009	31	176156	Cluster-60288.142676,Cluster-60288.162964,Cluster-60288.162960,Cluster-60288.190416,Cluster-60288.162962
GO:0036094	small molecule binding	molecular_function	0.029715	0.23812	1396	9009	24504	176156	Cluster-60288.161091,Cluster-60288.344317,Cluster-60288.217793,Cluster-60288.272383,Cluster-60288.175321,Cluster-60288.212362,Cluster-60288.134041,Cluster-60288.252634,Cluster-60288.238882,Cluster-60288.291538,Cluster-60288.233016,Cluster-60288.163734,Cluster-60288.269409,Cluster-60288.134039,Cluster-60288.204054,Cluster-60288.276706,Cluster-60288.228324,Cluster-60288.234448,Cluster-60288.293875,…
GO:0008483	transaminase activity	molecular_function	0.029771	0.23812	14	9009	147	176156	Cluster-60288.271843,Cluster-60288.208566,Cluster-60288.207701,Cluster-60288.207705,Cluster-60288.216450,Cluster-60288.245496,Cluster-60288.162118,Cluster-60288.166018,Cluster-60288.208567,Cluster-60288.218066,Cluster-60288.257720,Cluster-60288.172745,Cluster-60288.223724,Cluster-60288.214021
GO:0006334	nucleosome assembly	biological_process	0.029809	0.23812	21	9009	273	176156	Cluster-60288.207920,Cluster-60288.201990,Cluster-60288.228105,Cluster-60288.245795,Cluster-60288.223423,Cluster-60288.221053,Cluster-60288.199226,Cluster-60288.366199,Cluster-60288.269699,Cluster-60288.226380,Cluster-60288.213130,Cluster-60288.221582,Cluster-60288.225311,Cluster-60288.239915,Cluster-60288.237199,Cluster-60288.224031,Cluster-60288.267454,Cluster-60288.178366,Cluster-60288.221247,…
GO:0034728	nucleosome organization	biological_process	0.029809	0.23812	21	9009	273	176156	Cluster-60288.221582,Cluster-60288.239915,Cluster-60288.225311,Cluster-60288.237199,Cluster-60288.224031,Cluster-60288.267454,Cluster-60288.178366,Cluster-60288.233400,Cluster-60288.221247,Cluster-60288.239913,Cluster-60288.228105,Cluster-60288.201990,Cluster-60288.207920,Cluster-60288.223423,Cluster-60288.245795,Cluster-60288.221053,Cluster-60288.199226,Cluster-60288.366199,Cluster-60288.269699,…
GO:0016840	carbon-nitrogen lyase activity	molecular_function	0.030148	0.24042	12	9009	118	176156	Cluster-60288.216966,Cluster-60288.240470,Cluster-60288.190462,Cluster-60288.216960,Cluster-60288.183713,Cluster-60288.216019,Cluster-60288.216299,Cluster-60288.190464,Cluster-60288.216298,Cluster-60288.260271,Cluster-60288.229548,Cluster-60288.135222
GO:0075733	intracellular transport of virus	biological_process	0.030226	0.24042	6	9009	52	176156	Cluster-60288.265967,Cluster-60288.279076,Cluster-60288.84870,Cluster-60288.140536,Cluster-60288.203416,Cluster-60288.265968
GO:1902583	multi-organism intracellular transport	biological_process	0.030226	0.24042	6	9009	52	176156	Cluster-60288.140536,Cluster-60288.84870,Cluster-60288.203416,Cluster-60288.265968,Cluster-60288.265967,Cluster-60288.279076
GO:0016668	oxidoreductase activity, acting on a sulfur group of donors, NAD(P) as acceptor	molecular_function	0.030256	0.24042	15	9009	158	176156	Cluster-60288.196689,Cluster-60288.223965,Cluster-60288.6461,Cluster-60288.99556,Cluster-60288.276264,Cluster-60288.109351,Cluster-60288.165280,Cluster-60288.272551,Cluster-60288.137121,Cluster-60288.218756,Cluster-60288.236673,Cluster-60288.221379,Cluster-60288.166295,Cluster-60288.106727,Cluster-60288.229486
GO:0042558	pteridine-containing compound metabolic process	biological_process	0.030716	0.24376	43	9009	583	176156	Cluster-60288.156485,Cluster-60288.394331,Cluster-60288.231849,Cluster-60288.215198,Cluster-60288.232428,Cluster-60288.225230,Cluster-60288.319827,Cluster-60288.236863,Cluster-60288.153521,Cluster-60288.273417,Cluster-60288.228165,Cluster-60288.123513,Cluster-60288.234092,Cluster-60288.204888,Cluster-60288.181857,Cluster-60288.233491,Cluster-60288.205019,Cluster-60288.79937,Cluster-60288.189317,C…
GO:0031406	carboxylic acid binding	molecular_function	0.030833	0.24385	36	9009	451	176156	Cluster-60288.209621,Cluster-60288.155614,Cluster-60288.131542,Cluster-60288.322916,Cluster-60288.187317,Cluster-60288.232362,Cluster-60288.161884,Cluster-60288.300049,Cluster-60288.257397,Cluster-60288.212438,Cluster-60288.183807,Cluster-60288.171528,Cluster-60288.241393,Cluster-60288.253766,Cluster-60288.229686,Cluster-60288.233940,Cluster-60288.132060,Cluster-60288.160045,Cluster-60288.260150,…
GO:0043177	organic acid binding	molecular_function	0.030833	0.24385	36	9009	451	176156	Cluster-60288.132062,Cluster-60288.179156,Cluster-60288.26592,Cluster-60288.249014,Cluster-60288.213480,Cluster-60288.301909,Cluster-60288.253762,Cluster-60288.132063,Cluster-60288.198329,Cluster-60288.160466,Cluster-60288.262998,Cluster-60288.132064,Cluster-60288.397188,Cluster-60288.246839,Cluster-60288.32822,Cluster-60288.171529,Cluster-60288.187843,Cluster-60288.260150,Cluster-60288.229686,Cl…
GO:0042559	pteridine-containing compound biosynthetic process	biological_process	0.030848	0.24385	37	9009	497	176156	Cluster-60288.220441,Cluster-60288.237537,Cluster-60288.164274,Cluster-60288.253567,Cluster-60288.237179,Cluster-60288.196970,Cluster-60288.196794,Cluster-60288.276576,Cluster-60288.234087,Cluster-60288.231845,Cluster-60288.204756,Cluster-60288.229519,Cluster-60288.103557,Cluster-60288.225847,Cluster-60288.223888,Cluster-60288.254519,Cluster-60288.273942,Cluster-60288.205017,Cluster-60288.232432,…
GO:0031497	chromatin assembly	biological_process	0.031451	0.24829	21	9009	276	176156	Cluster-60288.239915,Cluster-60288.225311,Cluster-60288.221582,Cluster-60288.224031,Cluster-60288.237199,Cluster-60288.267454,Cluster-60288.221247,Cluster-60288.233400,Cluster-60288.239913,Cluster-60288.178366,Cluster-60288.223423,Cluster-60288.245795,Cluster-60288.228105,Cluster-60288.201990,Cluster-60288.207920,Cluster-60288.366199,Cluster-60288.199226,Cluster-60288.221053,Cluster-60288.269699,…
GO:0016634	oxidoreductase activity, acting on the CH-CH group of donors, oxygen as acceptor	molecular_function	0.031558	0.24881	9	9009	72	176156	Cluster-60288.207003,Cluster-60288.241747,Cluster-60288.208773,Cluster-60288.215008,Cluster-60288.234999,Cluster-60288.215010,Cluster-60288.184920,Cluster-60288.189485,Cluster-60288.204769
GO:0048585	negative regulation of response to stimulus	biological_process	0.03168	0.24945	15	9009	163	176156	Cluster-60288.205095,Cluster-60288.274972,Cluster-60288.192405,Cluster-60288.216822,Cluster-60288.248384,Cluster-60288.275807,Cluster-60288.192952,Cluster-60288.370063,Cluster-60288.192401,Cluster-60288.179716,Cluster-60288.105562,Cluster-60288.291864,Cluster-60288.192406,Cluster-60288.148880,Cluster-60288.267866
GO:0005525	GTP binding	molecular_function	0.031826	0.25027	202	9009	3245	176156	Cluster-60288.122631,Cluster-60288.187534,Cluster-60288.236926,Cluster-60288.261052,Cluster-60288.223935,Cluster-60288.293873,Cluster-60288.221444,Cluster-60288.337846,Cluster-60288.274130,Cluster-60288.234780,Cluster-60288.169215,Cluster-60288.180966,Cluster-60288.245831,Cluster-60288.170086,Cluster-60288.220151,Cluster-60288.236775,Cluster-60288.317447,Cluster-60288.203153,Cluster-60288.215393,…
GO:0051179	localization	biological_process	0.031968	0.25106	1467	9009	26079	176156	Cluster-60288.213547,Cluster-60288.227330,Cluster-60288.272307,Cluster-60288.159054,Cluster-60288.178291,Cluster-60288.56483,Cluster-60288.339133,Cluster-60288.251555,Cluster-60288.161476,Cluster-60288.272599,Cluster-60288.256723,Cluster-60288.232755,Cluster-60288.207307,Cluster-60288.292532,Cluster-60288.198397,Cluster-60288.81655,Cluster-60288.185920,Cluster-60288.235103,Cluster-60288.226562,Cl…
GO:0009251	glucan catabolic process	biological_process	0.032155	0.25123	5	9009	31	176156	Cluster-60288.259000,Cluster-60288.237053,Cluster-60288.258998,Cluster-60288.236199,Cluster-60288.218958
GO:0030245	cellulose catabolic process	biological_process	0.032155	0.25123	5	9009	31	176156	Cluster-60288.258998,Cluster-60288.259000,Cluster-60288.237053,Cluster-60288.236199,Cluster-60288.218958
GO:0044247	cellular polysaccharide catabolic process	biological_process	0.032155	0.25123	5	9009	31	176156	Cluster-60288.236199,Cluster-60288.237053,Cluster-60288.259000,Cluster-60288.258998,Cluster-60288.218958
GO:0051275	beta-glucan catabolic process	biological_process	0.032155	0.25123	5	9009	31	176156	Cluster-60288.218958,Cluster-60288.259000,Cluster-60288.237053,Cluster-60288.258998,Cluster-60288.236199
GO:0008374	O-acyltransferase activity	molecular_function	0.032411	0.25291	30	9009	356	176156	Cluster-60288.106477,Cluster-60288.170500,Cluster-60288.229827,Cluster-60288.222991,Cluster-60288.192310,Cluster-60288.265139,Cluster-60288.204783,Cluster-60288.229754,Cluster-60288.197647,Cluster-60288.63018,Cluster-60288.129007,Cluster-60288.126876,Cluster-60288.170502,Cluster-60288.180478,Cluster-60288.235018,Cluster-60288.288251,Cluster-60288.89139,Cluster-60288.222146,Cluster-60288.223391,Cl…
GO:0005315	inorganic phosphate transmembrane transporter activity	molecular_function	0.032891	0.25632	9	9009	79	176156	Cluster-60288.127350,Cluster-60288.292703,Cluster-60288.31433,Cluster-60288.292702,Cluster-60288.141607,Cluster-60288.249865,Cluster-60288.96254,Cluster-60288.203123,Cluster-60288.110704
GO:0044815	DNA packaging complex	cellular_component	0.033007	0.25689	22	9009	293	176156	Cluster-60288.237199,Cluster-60288.239915,Cluster-60288.225311,Cluster-60288.34651,Cluster-60288.221582,Cluster-60288.221247,Cluster-60288.233400,Cluster-60288.239913,Cluster-60288.249214,Cluster-60288.202915,Cluster-60288.267454,Cluster-60288.196844,Cluster-60288.262086,Cluster-60288.199226,Cluster-60288.223972,Cluster-60288.221053,Cluster-60288.196845,Cluster-60288.223423,Cluster-60288.245795,C…
GO:0016301	kinase activity	molecular_function	0.03381	0.26281	620	9009	10526	176156	Cluster-60288.239391,Cluster-60288.258375,Cluster-60288.266963,Cluster-60288.218082,Cluster-60288.129336,Cluster-60288.111154,Cluster-60288.224214,Cluster-60288.222929,Cluster-60288.171110,Cluster-60288.180478,Cluster-60288.244991,Cluster-60288.135189,Cluster-60288.254127,Cluster-60288.13780,Cluster-60288.72995,Cluster-60288.277996,Cluster-60288.233089,Cluster-60288.201509,Cluster-60288.229912,Cl…
GO:0048731	system development	biological_process	0.034455	0.26748	36	9009	526	176156	Cluster-60288.187895,Cluster-60288.37462,Cluster-60288.40937,Cluster-60288.272383,Cluster-60288.231137,Cluster-60288.205557,Cluster-60288.182835,Cluster-60288.191676,Cluster-60288.170673,Cluster-60288.153301,Cluster-60288.194016,Cluster-60288.216005,Cluster-60288.231350,Cluster-60288.160977,Cluster-60288.37464,Cluster-60288.272382,Cluster-60288.279274,Cluster-60288.159348,Cluster-49898.1,Cluster-…
GO:0010215	cellulose microfibril organization	biological_process	0.035004	0.2707	7	9009	60	176156	Cluster-60288.200648,Cluster-60288.200649,Cluster-60288.200653,Cluster-60288.195724,Cluster-60288.245101,Cluster-70252.0,Cluster-60288.200654
GO:0070726	cell wall assembly	biological_process	0.035004	0.2707	7	9009	60	176156	Cluster-60288.200648,Cluster-60288.200649,Cluster-60288.200653,Cluster-60288.195724,Cluster-60288.245101,Cluster-70252.0,Cluster-60288.200654
GO:0071668	plant-type cell wall assembly	biological_process	0.035004	0.2707	7	9009	60	176156	Cluster-60288.200649,Cluster-60288.200648,Cluster-60288.200654,Cluster-70252.0,Cluster-60288.245101,Cluster-60288.195724,Cluster-60288.200653
GO:0019359	nicotinamide nucleotide biosynthetic process	biological_process	0.035516	0.2743	12	9009	108	176156	Cluster-60288.233089,Cluster-60288.239134,Cluster-60288.188892,Cluster-60288.137357,Cluster-60288.301806,Cluster-60288.301811,Cluster-60288.211189,Cluster-60288.226603,Cluster-60288.224583,Cluster-60288.220573,Cluster-60288.254557,Cluster-60288.220571
GO:0051273	beta-glucan metabolic process	biological_process	0.035672	0.2743	42	9009	590	176156	Cluster-60288.198695,Cluster-60288.245934,Cluster-60288.247619,Cluster-60288.244152,Cluster-60288.354277,Cluster-60288.215701,Cluster-60288.286905,Cluster-60288.235280,Cluster-60288.283694,Cluster-60288.132688,Cluster-60288.235281,Cluster-60288.236199,Cluster-60288.222970,Cluster-60288.215694,Cluster-60288.220232,Cluster-60288.235276,Cluster-60288.235282,Cluster-60288.244162,Cluster-60288.245933,…
GO:0014065	phosphatidylinositol 3-kinase signaling	biological_process	0.035832	0.2743	8	9009	71	176156	Cluster-60288.231082,Cluster-60288.79394,Cluster-60288.127033,Cluster-60288.213461,Cluster-60288.213460,Cluster-60288.255039,Cluster-60288.252250,Cluster-60288.231668
GO:0014066	regulation of phosphatidylinositol 3-kinase signaling	biological_process	0.035832	0.2743	8	9009	71	176156	Cluster-60288.213460,Cluster-60288.213461,Cluster-60288.255039,Cluster-60288.79394,Cluster-60288.231082,Cluster-60288.127033,Cluster-60288.252250,Cluster-60288.231668
GO:0014068	positive regulation of phosphatidylinositol 3-kinase signaling	biological_process	0.035832	0.2743	8	9009	71	176156	Cluster-60288.255039,Cluster-60288.213460,Cluster-60288.213461,Cluster-60288.127033,Cluster-60288.79394,Cluster-60288.231082,Cluster-60288.231668,Cluster-60288.252250
GO:0043548	phosphatidylinositol 3-kinase binding	molecular_function	0.035832	0.2743	8	9009	71	176156	Cluster-60288.231082,Cluster-60288.79394,Cluster-60288.127033,Cluster-60288.213460,Cluster-60288.213461,Cluster-60288.255039,Cluster-60288.252250,Cluster-60288.231668
GO:0048015	phosphatidylinositol-mediated signaling	biological_process	0.035832	0.2743	8	9009	71	176156	Cluster-60288.252250,Cluster-60288.231668,Cluster-60288.127033,Cluster-60288.231082,Cluster-60288.79394,Cluster-60288.255039,Cluster-60288.213461,Cluster-60288.213460
GO:0048017	inositol lipid-mediated signaling	biological_process	0.035832	0.2743	8	9009	71	176156	Cluster-60288.252250,Cluster-60288.231668,Cluster-60288.127033,Cluster-60288.79394,Cluster-60288.231082,Cluster-60288.255039,Cluster-60288.213461,Cluster-60288.213460
GO:0010054	trichoblast differentiation	biological_process	0.03621	0.27501	2	9009	8	176156	Cluster-60288.205557,Cluster-60288.229585
GO:0048469	cell maturation	biological_process	0.03621	0.27501	2	9009	8	176156	Cluster-60288.229585,Cluster-60288.205557
GO:0048764	trichoblast maturation	biological_process	0.03621	0.27501	2	9009	8	176156	Cluster-60288.229585,Cluster-60288.205557
GO:0048765	root hair cell differentiation	biological_process	0.03621	0.27501	2	9009	8	176156	Cluster-60288.205557,Cluster-60288.229585
GO:0048767	root hair elongation	biological_process	0.03621	0.27501	2	9009	8	176156	Cluster-60288.205557,Cluster-60288.229585
GO:0080147	root hair cell development	biological_process	0.03621	0.27501	2	9009	8	176156	Cluster-60288.229585,Cluster-60288.205557
GO:0006563	L-serine metabolic process	biological_process	0.0363	0.27501	22	9009	254	176156	Cluster-60288.153521,Cluster-60288.269410,Cluster-60288.235792,Cluster-60288.123513,Cluster-60288.142092,Cluster-60288.286463,Cluster-60288.220228,Cluster-60288.269409,Cluster-60288.282302,Cluster-60288.365658,Cluster-60288.165347,Cluster-60288.235787,Cluster-60288.195618,Cluster-60288.89139,Cluster-60288.288251,Cluster-60288.233491,Cluster-60288.142090,Cluster-60288.226822,Cluster-60288.321559,C…
GO:0000334	3-hydroxyanthranilate 3,4-dioxygenase activity	molecular_function	0.036389	0.27501	5	9009	33	176156	Cluster-60288.216854,Cluster-60288.177774,Cluster-60288.131542,Cluster-60288.215156,Cluster-60288.241393
GO:0006551	leucine metabolic process	biological_process	0.036403	0.27501	44	9009	616	176156	Cluster-60288.175321,Cluster-60288.204939,Cluster-60288.232226,Cluster-60288.241491,Cluster-60288.263553,Cluster-60288.224650,Cluster-60288.232996,Cluster-60288.225750,Cluster-60288.223888,Cluster-60288.258452,Cluster-60288.284829,Cluster-60288.232432,Cluster-60288.279639,Cluster-60288.241278,Cluster-60288.212152,Cluster-60288.229739,Cluster-60288.214463,Cluster-60288.328673,Cluster-60288.230440,…
GO:0007130	synaptonemal complex assembly	biological_process	0.036423	0.27501	11	9009	108	176156	Cluster-60288.164574,Cluster-60288.34651,Cluster-60288.217384,Cluster-60288.164573,Cluster-60288.177195,Cluster-60288.307754,Cluster-60288.327677,Cluster-60288.290564,Cluster-60288.218933,Cluster-60288.281009,Cluster-60288.211686
GO:0070193	synaptonemal complex organization	biological_process	0.036423	0.27501	11	9009	108	176156	Cluster-60288.281009,Cluster-60288.211686,Cluster-60288.177195,Cluster-60288.327677,Cluster-60288.307754,Cluster-60288.218933,Cluster-60288.290564,Cluster-60288.164574,Cluster-60288.217384,Cluster-60288.34651,Cluster-60288.164573
GO:0070887	cellular response to chemical stimulus	biological_process	0.03667	0.27653	45	9009	624	176156	Cluster-60288.318093,Cluster-60288.70915,Cluster-60288.197443,Cluster-60288.212498,Cluster-60288.194851,Cluster-60288.349738,Cluster-60288.176405,Cluster-60288.218109,Cluster-60288.212495,Cluster-60288.174854,Cluster-60288.275807,Cluster-60288.217620,Cluster-60288.103724,Cluster-60288.218108,Cluster-60288.272546,Cluster-60288.257720,Cluster-60288.293164,Cluster-60288.233703,Cluster-60288.251903,C…
GO:0040029	regulation of gene expression, epigenetic	biological_process	0.037053	0.2788	15	9009	162	176156	Cluster-60288.249956,Cluster-60288.274907,Cluster-60288.278774,Cluster-60288.154034,Cluster-60288.160582,Cluster-60288.183923,Cluster-60288.302788,Cluster-60288.315838,Cluster-60288.216352,Cluster-60288.280391,Cluster-60288.108163,Cluster-60288.207198,Cluster-60288.279067,Cluster-60288.334175,Cluster-60288.220552
GO:1901677	phosphate transmembrane transporter activity	molecular_function	0.037063	0.2788	13	9009	132	176156	Cluster-60288.141607,Cluster-60288.249865,Cluster-60288.203123,Cluster-60288.96254,Cluster-60288.110704,Cluster-60288.219293,Cluster-60288.219279,Cluster-60288.31433,Cluster-60288.292702,Cluster-60288.235231,Cluster-60288.127350,Cluster-60288.292703,Cluster-60288.168374
GO:0050793	regulation of developmental process	biological_process	0.037481	0.28159	22	9009	280	176156	Cluster-60288.194016,Cluster-60288.37929,Cluster-60288.216005,Cluster-60288.170131,Cluster-60288.164573,Cluster-60288.215996,Cluster-60288.216002,Cluster-60288.250003,Cluster-60288.216001,Cluster-60288.220134,Cluster-60288.158404,Cluster-60288.216004,Cluster-60288.229585,Cluster-60288.164574,Cluster-60288.217221,Cluster-60288.170673,Cluster-60288.318586,Cluster-60288.205557,Cluster-60288.231137,C…
GO:2001070	starch binding	molecular_function	0.038174	0.28644	9	9009	84	176156	Cluster-60288.218912,Cluster-60288.230423,Cluster-60288.211694,Cluster-60288.211696,Cluster-60288.326122,Cluster-60288.225057,Cluster-60288.174131,Cluster-60288.230615,Cluster-60288.263213
GO:0007129	synapsis	biological_process	0.038448	0.28743	11	9009	110	176156	Cluster-60288.164573,Cluster-60288.217384,Cluster-60288.34651,Cluster-60288.164574,Cluster-60288.218933,Cluster-60288.290564,Cluster-60288.327677,Cluster-60288.307754,Cluster-60288.177195,Cluster-60288.211686,Cluster-60288.281009
GO:0045143	homologous chromosome segregation	biological_process	0.038448	0.28743	11	9009	110	176156	Cluster-60288.290564,Cluster-60288.218933,Cluster-60288.327677,Cluster-60288.307754,Cluster-60288.177195,Cluster-60288.164573,Cluster-60288.217384,Cluster-60288.34651,Cluster-60288.164574,Cluster-60288.211686,Cluster-60288.281009
GO:0070192	chromosome organization involved in meiosis	biological_process	0.038448	0.28743	11	9009	110	176156	Cluster-60288.211686,Cluster-60288.281009,Cluster-60288.164573,Cluster-60288.34651,Cluster-60288.217384,Cluster-60288.164574,Cluster-60288.290564,Cluster-60288.218933,Cluster-60288.307754,Cluster-60288.327677,Cluster-60288.177195
GO:0015985	energy coupled proton transport, down electrochemical gradient	biological_process	0.039023	0.29102	52	9009	762	176156	Cluster-60288.236273,Cluster-60288.282300,Cluster-60288.222798,Cluster-60288.345509,Cluster-60288.174925,Cluster-60288.103724,Cluster-60288.155138,Cluster-60288.265556,Cluster-60288.253328,Cluster-60288.119412,Cluster-60288.150540,Cluster-60288.261750,Cluster-60288.180375,Cluster-60288.234215,Cluster-60288.193286,Cluster-60288.153237,Cluster-60288.234211,Cluster-60288.373821,Cluster-60288.206062,…
GO:0015986	ATP synthesis coupled proton transport	biological_process	0.039023	0.29102	52	9009	762	176156	Cluster-60288.234215,Cluster-60288.193286,Cluster-60288.153237,Cluster-60288.234211,Cluster-60288.373821,Cluster-60288.270489,Cluster-60288.206062,Cluster-60288.96924,Cluster-60288.252017,Cluster-60288.206061,Cluster-60288.222780,Cluster-60288.257682,Cluster-60288.233002,Cluster-60288.318093,Cluster-60288.241587,Cluster-60288.236273,Cluster-60288.282300,Cluster-60288.222798,Cluster-60288.345509,C…
GO:0006213	pyrimidine nucleoside metabolic process	biological_process	0.039665	0.29544	10	9009	105	176156	Cluster-60288.221898,Cluster-60288.195003,Cluster-60288.119387,Cluster-60288.258193,Cluster-60288.151626,Cluster-60288.119388,Cluster-60288.178785,Cluster-60288.219565,Cluster-60288.212670,Cluster-60288.278062
GO:0016759	cellulose synthase activity	molecular_function	0.040105	0.29799	25	9009	316	176156	Cluster-60288.245933,Cluster-60288.214863,Cluster-60288.354277,Cluster-60288.103267,Cluster-60288.215701,Cluster-60288.251755,Cluster-60288.245934,Cluster-60288.163892,Cluster-60288.247619,Cluster-60288.234566,Cluster-60288.245631,Cluster-60288.54639,Cluster-60288.222970,Cluster-60288.286905,Cluster-60288.251753,Cluster-60288.256750,Cluster-60288.261551,Cluster-60288.132688,Cluster-60288.215694,C…
GO:0016760	cellulose synthase (UDP-forming) activity	molecular_function	0.040105	0.29799	25	9009	316	176156	Cluster-60288.178476,Cluster-60288.215694,Cluster-60288.220232,Cluster-60288.215704,Cluster-60288.346134,Cluster-60288.224997,Cluster-60288.220169,Cluster-60288.286905,Cluster-60288.251753,Cluster-60288.256750,Cluster-60288.261551,Cluster-60288.132688,Cluster-60288.234566,Cluster-60288.245631,Cluster-60288.54639,Cluster-60288.222970,Cluster-60288.245934,Cluster-60288.247619,Cluster-60288.163892,C…
GO:0030259	lipid glycosylation	biological_process	0.040502	0.30035	10	9009	104	176156	Cluster-60288.13580,Cluster-60288.281848,Cluster-60288.109274,Cluster-60288.109273,Cluster-60288.140831,Cluster-60288.183652,Cluster-60288.156883,Cluster-60288.351539,Cluster-60288.229417,Cluster-60288.124785
GO:0009967	positive regulation of signal transduction	biological_process	0.040571	0.30035	17	9009	210	176156	Cluster-60288.216002,Cluster-60288.255039,Cluster-60288.216001,Cluster-60288.215996,Cluster-60288.194016,Cluster-60288.216005,Cluster-60288.37929,Cluster-60288.213460,Cluster-60288.213461,Cluster-60288.79394,Cluster-60288.231082,Cluster-60288.237036,Cluster-60288.127033,Cluster-60288.170673,Cluster-60288.216004,Cluster-60288.231668,Cluster-60288.252250
GO:0023056	positive regulation of signaling	biological_process	0.040571	0.30035	17	9009	210	176156	Cluster-60288.216004,Cluster-60288.231668,Cluster-60288.252250,Cluster-60288.213461,Cluster-60288.213460,Cluster-60288.231082,Cluster-60288.237036,Cluster-60288.79394,Cluster-60288.170673,Cluster-60288.127033,Cluster-60288.194016,Cluster-60288.37929,Cluster-60288.216005,Cluster-60288.216002,Cluster-60288.216001,Cluster-60288.255039,Cluster-60288.215996
GO:0019482	beta-alanine metabolic process	biological_process	0.040643	0.30051	9	9009	81	176156	Cluster-60288.256900,Cluster-60288.227792,Cluster-60288.180254,Cluster-60288.180253,Cluster-60288.256906,Cluster-60288.182841,Cluster-60288.256905,Cluster-60288.256902,Cluster-60288.274516
GO:0004318	enoyl-[acyl-carrier-protein] reductase (NADH) activity	molecular_function	0.040723	0.30073	5	9009	32	176156	Cluster-60288.191649,Cluster-60288.191651,Cluster-60288.201075,Cluster-60288.201071,Cluster-60288.270204
GO:1901362	organic cyclic compound biosynthetic process	biological_process	0.040845	0.30127	1225	9009	21975	176156	Cluster-60288.323953,Cluster-60288.193012,Cluster-60288.218783,Cluster-60288.92639,Cluster-60288.197313,Cluster-60288.313773,Cluster-60288.220918,Cluster-60288.221210,Cluster-60288.227148,Cluster-60288.242384,Cluster-60288.321326,Cluster-60288.70915,Cluster-60288.110376,Cluster-60288.224874,Cluster-60288.271626,Cluster-60288.96924,Cluster-60288.181857,Cluster-60288.248370,Cluster-60288.396559,Clu…
GO:0004427	inorganic diphosphatase activity	molecular_function	0.041065	0.30253	17	9009	216	176156	Cluster-60288.238599,Cluster-60288.225316,Cluster-60288.200780,Cluster-60288.217465,Cluster-60288.150855,Cluster-60288.150856,Cluster-60288.125908,Cluster-60288.198182,Cluster-60288.230576,Cluster-60288.228717,Cluster-60288.200773,Cluster-60288.221705,Cluster-60288.244515,Cluster-60288.241093,Cluster-60288.181176,Cluster-60288.200777,Cluster-60288.184757
GO:0046351	disaccharide biosynthetic process	biological_process	0.041271	0.30367	24	9009	304	176156	Cluster-60288.248730,Cluster-60288.207191,Cluster-60288.286969,Cluster-60288.194386,Cluster-60288.284343,Cluster-60288.350093,Cluster-60288.159032,Cluster-60288.269461,Cluster-60288.209416,Cluster-60288.279105,Cluster-60288.379273,Cluster-60288.146798,Cluster-60288.209414,Cluster-60288.159031,Cluster-60288.102787,Cluster-60288.248732,Cluster-60288.311047,Cluster-60288.159035,Cluster-60288.60473,C…
GO:0008187	poly-pyrimidine tract binding	molecular_function	0.041626	0.30555	1	9009	2	176156	Cluster-60288.221409
GO:0008266	poly(U) RNA binding	molecular_function	0.041626	0.30555	1	9009	2	176156	Cluster-60288.221409
GO:0022890	inorganic cation transmembrane transporter activity	molecular_function	0.042472	0.31138	313	9009	5465	176156	Cluster-60288.285904,Cluster-60288.251450,Cluster-60288.293873,Cluster-60288.334765,Cluster-60288.201728,Cluster-60288.222146,Cluster-60288.235270,Cluster-60288.388948,Cluster-60288.250638,Cluster-60288.196845,Cluster-60288.235436,Cluster-60288.223741,Cluster-60288.144773,Cluster-60288.183205,Cluster-60288.270487,Cluster-60288.345506,Cluster-60288.324063,Cluster-60288.135543,Cluster-60288.88162,C…
GO:0015969	guanosine tetraphosphate metabolic process	biological_process	0.042588	0.31148	7	9009	51	176156	Cluster-60288.257841,Cluster-60288.258565,Cluster-60288.207322,Cluster-60288.202671,Cluster-60288.202670,Cluster-60288.168867,Cluster-60288.231716
GO:0034035	purine ribonucleoside bisphosphate metabolic process	biological_process	0.042588	0.31148	7	9009	51	176156	Cluster-60288.202671,Cluster-60288.257841,Cluster-60288.207322,Cluster-60288.258565,Cluster-60288.231716,Cluster-60288.202670,Cluster-60288.168867
GO:0016892	endoribonuclease activity, producing 3'-phosphomonoesters	molecular_function	0.043162	0.31456	8	9009	76	176156	Cluster-60288.198926,Cluster-60288.220761,Cluster-60288.203416,Cluster-60288.198923,Cluster-60288.215204,Cluster-60288.74310,Cluster-60288.84870,Cluster-60288.7971
GO:0016894	endonuclease activity, active with either ribo- or deoxyribonucleic acids and producing 3'-phosphomonoesters	molecular_function	0.043162	0.31456	8	9009	76	176156	Cluster-60288.198923,Cluster-60288.215204,Cluster-60288.7971,Cluster-60288.84870,Cluster-60288.74310,Cluster-60288.203416,Cluster-60288.198926,Cluster-60288.220761
GO:0098662	inorganic cation transmembrane transport	biological_process	0.043165	0.31456	155	9009	2606	176156	Cluster-60288.223741,Cluster-60288.270487,Cluster-60288.235436,Cluster-60288.196845,Cluster-60288.221191,Cluster-60288.250638,Cluster-60288.219393,Cluster-60288.345506,Cluster-60288.108733,Cluster-60288.272551,Cluster-60288.233199,Cluster-60288.263235,Cluster-60288.95628,Cluster-60288.300700,Cluster-60288.210988,Cluster-60288.142890,Cluster-60288.128152,Cluster-60288.201728,Cluster-60288.205332,C…
GO:0016769	transferase activity, transferring nitrogenous groups	molecular_function	0.043261	0.31487	14	9009	155	176156	Cluster-60288.208566,Cluster-60288.271843,Cluster-60288.207701,Cluster-60288.216450,Cluster-60288.207705,Cluster-60288.245496,Cluster-60288.162118,Cluster-60288.166018,Cluster-60288.218066,Cluster-60288.208567,Cluster-60288.257720,Cluster-60288.172745,Cluster-60288.223724,Cluster-60288.214021
GO:0000154	rRNA modification	biological_process	0.043494	0.31619	22	9009	251	176156	Cluster-60288.280391,Cluster-60288.247286,Cluster-60288.350097,Cluster-60288.210045,Cluster-60288.100827,Cluster-60288.230409,Cluster-60288.230402,Cluster-60288.262972,Cluster-60288.224872,Cluster-60288.225751,Cluster-60288.344838,Cluster-60288.218190,Cluster-60288.209781,Cluster-60288.235653,Cluster-60288.200986,Cluster-60288.223949,Cluster-60288.181265,Cluster-60288.195303,Cluster-60288.204936,…
GO:0006754	ATP biosynthetic process	biological_process	0.043788	0.31795	56	9009	841	176156	Cluster-60288.345506,Cluster-60288.234213,Cluster-60288.34049,Cluster-60288.225693,Cluster-60288.207425,Cluster-60288.222799,Cluster-60288.270487,Cluster-60288.329456,Cluster-60288.228995,Cluster-60288.213484,Cluster-60288.257338,Cluster-57371.0,Cluster-60288.85288,Cluster-60288.221191,Cluster-60288.189730,Cluster-60288.96921,Cluster-60288.216394,Cluster-60288.190746,Cluster-60288.234274,Cluster-…
GO:0010277	chlorophyllide a oxygenase [overall] activity	molecular_function	0.044967	0.32587	8	9009	65	176156	Cluster-60288.198341,Cluster-60288.227595,Cluster-60288.214714,Cluster-60288.91669,Cluster-60288.215075,Cluster-60288.225883,Cluster-60288.63415,Cluster-60288.220100
GO:0006468	protein phosphorylation	biological_process	0.044986	0.32587	463	9009	7767	176156	Cluster-60288.226044,Cluster-60288.323821,Cluster-60288.217498,Cluster-60288.150790,Cluster-60288.156941,Cluster-60288.275466,Cluster-60288.178168,Cluster-60288.9265,Cluster-60288.388203,Cluster-60288.422,Cluster-60288.249852,Cluster-60288.252152,Cluster-60288.272603,Cluster-60288.216815,Cluster-60288.228354,Cluster-60288.223572,Cluster-60288.348848,Cluster-60288.213087,Cluster-60288.254505,Clust…
GO:0098655	cation transmembrane transport	biological_process	0.045284	0.32763	155	9009	2612	176156	Cluster-60288.164754,Cluster-60288.233196,Cluster-60288.348793,Cluster-60288.212135,Cluster-60288.267446,Cluster-60288.238848,Cluster-60288.129117,Cluster-60288.189296,Cluster-60288.228995,Cluster-60288.222799,Cluster-60288.329456,Cluster-60288.219805,Cluster-60288.223522,Cluster-60288.211120,Cluster-60288.297046,Cluster-60288.142796,Cluster-60288.280248,Cluster-60288.157544,Cluster-60288.168007,…
GO:0003727	single-stranded RNA binding	molecular_function	0.04574	0.33054	3	9009	16	176156	Cluster-60288.113565,Cluster-60288.221409,Cluster-60288.219830
GO:0019001	guanyl nucleotide binding	molecular_function	0.045904	0.33133	204	9009	3334	176156	Cluster-60288.167467,Cluster-60288.214489,Cluster-60288.217959,Cluster-60288.141247,Cluster-60288.27277,Cluster-60288.258228,Cluster-60288.346275,Cluster-60288.130679,Cluster-60288.367781,Cluster-60288.203716,Cluster-60288.204006,Cluster-60288.281299,Cluster-60288.194195,Cluster-60288.240869,Cluster-60288.222020,Cluster-60288.295285,Cluster-60288.379228,Cluster-60288.259627,Cluster-60288.274129,C…
GO:0000725	recombinational repair	biological_process	0.047085	0.33888	6	9009	56	176156	Cluster-60288.144919,Cluster-60288.228888,Cluster-60288.229912,Cluster-60288.223752,Cluster-60288.231498,Cluster-60288.250634
GO:0006167	AMP biosynthetic process	biological_process	0.047171	0.33888	2	9009	9	176156	Cluster-60288.227535,Cluster-60288.232930
GO:0046033	AMP metabolic process	biological_process	0.047171	0.33888	2	9009	9	176156	Cluster-60288.227535,Cluster-60288.232930
GO:0010647	positive regulation of cell communication	biological_process	0.047174	0.33888	17	9009	213	176156	Cluster-60288.216005,Cluster-60288.37929,Cluster-60288.194016,Cluster-60288.215996,Cluster-60288.216001,Cluster-60288.255039,Cluster-60288.216002,Cluster-60288.231668,Cluster-60288.252250,Cluster-60288.216004,Cluster-60288.127033,Cluster-60288.170673,Cluster-60288.79394,Cluster-60288.231082,Cluster-60288.237036,Cluster-60288.213461,Cluster-60288.213460
GO:0022804	active transmembrane transporter activity	molecular_function	0.04724	0.33895	134	9009	2122	176156	Cluster-60288.130679,Cluster-60288.225316,Cluster-60288.222798,Cluster-60288.217581,Cluster-60288.113908,Cluster-60288.198182,Cluster-60288.110704,Cluster-60288.234930,Cluster-60288.373821,Cluster-60288.82374,Cluster-60288.206975,Cluster-60288.261444,Cluster-60288.229906,Cluster-60288.200773,Cluster-59769.3,Cluster-60288.153237,Cluster-60288.272156,Cluster-60288.234936,Cluster-60288.229755,Cluste…
GO:0016791	phosphatase activity	molecular_function	0.047656	0.34154	102	9009	1544	176156	Cluster-60288.253444,Cluster-60288.189538,Cluster-60288.6970,Cluster-60288.262087,Cluster-60288.98116,Cluster-60288.232450,Cluster-60288.110346,Cluster-60288.271046,Cluster-60288.257842,Cluster-60288.243269,Cluster-60288.160776,Cluster-60288.213413,Cluster-60288.139656,Cluster-60288.235995,Cluster-60288.215247,Cluster-60288.261184,Cluster-60288.110435,Cluster-60288.215162,Cluster-60288.253560,Clu…
GO:0015171	amino acid transmembrane transporter activity	molecular_function	0.047744	0.34176	20	9009	245	176156	Cluster-60288.164401,Cluster-60288.230890,Cluster-60288.159054,Cluster-60288.230895,Cluster-60288.238995,Cluster-60288.131833,Cluster-60288.263598,Cluster-60288.106070,Cluster-60288.272156,Cluster-59769.3,Cluster-60288.215960,Cluster-60288.272157,Cluster-60288.256380,Cluster-60288.194314,Cluster-60288.106062,Cluster-60288.244862,Cluster-60288.106069,Cluster-60288.309288,Cluster-60288.209227,Clust…
GO:0015079	potassium ion transmembrane transporter activity	molecular_function	0.048523	0.34693	54	9009	834	176156	Cluster-60288.285630,Cluster-60288.248929,Cluster-60288.270158,Cluster-60288.226667,Cluster-60288.125618,Cluster-60288.388963,Cluster-60288.233198,Cluster-60288.185228,Cluster-60288.325034,Cluster-60288.283892,Cluster-60288.224085,Cluster-60288.191719,Cluster-60288.229263,Cluster-60288.196844,Cluster-60288.236735,Cluster-60288.68991,Cluster-60288.179500,Cluster-60288.386746,Cluster-60288.214318,C…
GO:0047268	galactinol-raffinose galactosyltransferase activity	molecular_function	0.048785	0.34816	1	9009	1	176156	Cluster-60288.245483
GO:0030198	extracellular matrix organization	biological_process	0.049003	0.34816	7	9009	64	176156	Cluster-60288.200649,Cluster-60288.200648,Cluster-70252.0,Cluster-60288.200654,Cluster-60288.245101,Cluster-60288.195724,Cluster-60288.200653
GO:0043062	extracellular structure organization	biological_process	0.049003	0.34816	7	9009	64	176156	Cluster-60288.200654,Cluster-70252.0,Cluster-60288.245101,Cluster-60288.195724,Cluster-60288.200653,Cluster-60288.200649,Cluster-60288.200648
GO:0015939	pantothenate metabolic process	biological_process	0.049067	0.34816	36	9009	482	176156	Cluster-60288.160045,Cluster-60288.266147,Cluster-60288.259627,Cluster-60288.215152,Cluster-60288.38760,Cluster-60288.318037,Cluster-60288.236929,Cluster-60288.222984,Cluster-60288.219946,Cluster-60288.269515,Cluster-60288.182841,Cluster-60288.219947,Cluster-60288.271865,Cluster-60288.217930,Cluster-60288.180254,Cluster-60288.227792,Cluster-60288.243740,Cluster-60288.293014,Cluster-60288.274516,C…
GO:0015940	pantothenate biosynthetic process	biological_process	0.049067	0.34816	36	9009	482	176156	Cluster-60288.217930,Cluster-60288.271865,Cluster-60288.180254,Cluster-60288.219947,Cluster-60288.182841,Cluster-60288.227792,Cluster-60288.243740,Cluster-60288.274516,Cluster-60288.293014,Cluster-60288.259627,Cluster-60288.266147,Cluster-60288.160045,Cluster-60288.236929,Cluster-60288.222984,Cluster-60288.318037,Cluster-60288.38760,Cluster-60288.215152,Cluster-60288.269515,Cluster-60288.219946,C…
GO:0035251	UDP-glucosyltransferase activity	molecular_function	0.049111	0.34816	41	9009	599	176156	Cluster-60288.245934,Cluster-60288.228502,Cluster-60288.247619,Cluster-60288.354277,Cluster-60288.168973,Cluster-60288.215701,Cluster-60288.198695,Cluster-60288.26592,Cluster-60288.215694,Cluster-60288.220232,Cluster-60288.286905,Cluster-60288.94541,Cluster-60288.253762,Cluster-60288.132688,Cluster-60288.222970,Cluster-60288.253766,Cluster-60288.163892,Cluster-60288.103267,Cluster-60288.251755,Cl…
GO:0006729	tetrahydrobiopterin biosynthetic process	biological_process	0.049213	0.34816	4	9009	28	176156	Cluster-60288.236863,Cluster-60288.79937,Cluster-60288.273417,Cluster-60288.253567
GO:0008124	4-alpha-hydroxytetrahydrobiopterin dehydratase activity	molecular_function	0.049213	0.34816	4	9009	28	176156	Cluster-60288.273417,Cluster-60288.79937,Cluster-60288.236863,Cluster-60288.253567
GO:0046146	tetrahydrobiopterin metabolic process	biological_process	0.049213	0.34816	4	9009	28	176156	Cluster-60288.236863,Cluster-60288.79937,Cluster-60288.273417,Cluster-60288.253567
GO:0006333	chromatin assembly or disassembly	biological_process	0.049573	0.3503	21	9009	292	176156	Cluster-60288.199226,Cluster-60288.221053,Cluster-60288.366199,Cluster-60288.207920,Cluster-60288.201990,Cluster-60288.228105,Cluster-60288.245795,Cluster-60288.223423,Cluster-60288.226380,Cluster-60288.213130,Cluster-60288.269699,Cluster-60288.237199,Cluster-60288.224031,Cluster-60288.221582,Cluster-60288.225311,Cluster-60288.239915,Cluster-60288.178366,Cluster-60288.221247,Cluster-60288.233400,…
GO:0042626	ATPase activity, coupled to transmembrane movement of substances	molecular_function	0.049758	0.35079	64	9009	935	176156	Cluster-60288.246557,Cluster-60288.213821,Cluster-60288.131111,Cluster-60288.257296,Cluster-60288.252634,Cluster-60288.340126,Cluster-60288.213484,Cluster-60288.205638,Cluster-60288.193024,Cluster-60288.96921,Cluster-60288.190746,Cluster-60288.162112,Cluster-60288.204301,Cluster-60288.222780,Cluster-60288.213547,Cluster-60288.256723,Cluster-60288.373821,Cluster-60288.234936,Cluster-60288.153237,C…
GO:0043492	ATPase activity, coupled to movement of substances	molecular_function	0.049758	0.35079	64	9009	935	176156	Cluster-60288.234941,Cluster-60288.217582,Cluster-60288.236070,Cluster-60288.205800,Cluster-60288.216394,Cluster-60288.226433,Cluster-60288.349083,Cluster-60288.215579,Cluster-60288.329456,Cluster-60288.222799,Cluster-60288.203725,Cluster-60288.228995,Cluster-60288.317447,Cluster-60288.254055,Cluster-60288.168863,Cluster-60288.345506,Cluster-60288.345509,Cluster-60288.234553,Cluster-60288.182109,…
GO:0009832	plant-type cell wall biogenesis	biological_process	0.050005	0.35212	7	9009	65	176156	Cluster-60288.200648,Cluster-60288.200649,Cluster-60288.200653,Cluster-60288.195724,Cluster-60288.245101,Cluster-70252.0,Cluster-60288.200654

## Sheet: Table  S2
Table S2. DEGs KEGG pathway enrichment result in CC vs FC leaf tissues of P. odoratum
#Term	Database	ID	Input number	Background number	P-Value	Corrected P-Value	Input	Hyperlink
Photosynthesis	KEGG PATHWAY	ko00195	158	427	2.55599e-106	2.9905e-104	Cluster-60288.221021|Cluster-57371.0|Cluster-60288.348841|Cluster-60288.213659|Cluster-60288.211181|Cluster-60288.389588|Cluster-60288.138892|Cluster-60288.110783|Cluster-60288.247530|Cluster-60288.214779|Cluster-60288.216075|Cluster-60288.84565|Cluster-60288.378891|Cluster-60288.215429|Cluster-60288.247040|Cluster-60288.221154|Cluster-60288.146372|Cluster-60288.150540|Cluster-60288.236070|Cluste…	http://www.genome.jp/kegg-bin/show_pathway?ko00195/K02113%09red/K02694%09red/K02111%09red/K02690%09red/K02692%09red/K02693%09red/K02698%09red/K02699%09red/K02115%09red/K02703%09red/K02701%09red/K02706%09red/K02707%09red/K02641%09red/K02705%09red/K02704%09red/K02112%09red/K02723%09red/K02717%09red/K02689%09red/K02635%09red/K02695%09red/K02109%09red/K02637%09red/K08906%09red/K08905%09red/K08902%09r…
Photosynthesis - antenna proteins	KEGG PATHWAY	ko00196	110	195	1.65113e-89	9.65913e-88	Cluster-60288.199887|Cluster-60288.208999|Cluster-60288.208998|Cluster-60288.239736|Cluster-60288.248677|Cluster-60288.222734|Cluster-60288.247114|Cluster-60288.202638|Cluster-60288.305353|Cluster-60288.247115|Cluster-60288.202636|Cluster-60288.202637|Cluster-60288.211072|Cluster-60288.166080|Cluster-60288.97302|Cluster-60288.207908|Cluster-60288.211867|Cluster-60288.182012|Cluster-60288.168915|C…	http://www.genome.jp/kegg-bin/show_pathway?ko00196/K08907%09red/K14172%09red/K08908%09red/K08909%09red/K08915%09red/K08914%09red/K08917%09red/K08916%09red/K08911%09red/K08910%09red/K08913%09red/K08912%09red
Carbon fixation in photosynthetic organisms	KEGG PATHWAY	ko00710	153	1033	1.22717e-55	4.78596e-54	Cluster-60288.286894|Cluster-60288.219082|Cluster-60288.200037|Cluster-60288.221343|Cluster-60288.200035|Cluster-60288.224013|Cluster-60288.246054|Cluster-60288.236267|Cluster-60288.37628|Cluster-60288.231291|Cluster-60288.37627|Cluster-60288.37625|Cluster-60288.235995|Cluster-60288.243216|Cluster-60288.223974|Cluster-60288.232090|Cluster-60288.201437|Cluster-60288.232094|Cluster-60288.326578|Clu…	http://www.genome.jp/kegg-bin/show_pathway?ko00710/K00855%09red/K03841%09red/K01006%09red/K01601%09red/K01100%09red/K14272%09red/K01803%09red/K00051%09red/K00927%09red/K01807%09red/K01595%09red/K01623%09red/K01602%09red/K05298%09red/K00615%09red/K01783%09red/K00026%09red
Glyoxylate and dicarboxylate metabolism	KEGG PATHWAY	ko00630	113	1002	1.56243e-31	4.57012e-30	Cluster-60288.207710|Cluster-60288.219082|Cluster-60288.217930|Cluster-60288.224013|Cluster-60288.233371|Cluster-60288.240006|Cluster-60288.256833|Cluster-60288.182376|Cluster-60288.246046|Cluster-60288.232606|Cluster-60288.239808|Cluster-60288.235787|Cluster-60288.239807|Cluster-60288.225127|Cluster-60288.225126|Cluster-60288.203399|Cluster-60288.221783|Cluster-60288.222228|Cluster-60288.225240|…	http://www.genome.jp/kegg-bin/show_pathway?ko00630/K03781%09red/K15893%09red/K18121%09red/K15918%09red/K11517%09red/K00284%09red/K14272%09red/K01601%09red/K00281%09red/K00600%09red/K02437%09red/K01602%09red/K00830%09red/K01915%09red/K19269%09red/K00605%09red/K00026%09red/K01647%09red
Pentose phosphate pathway	KEGG PATHWAY	ko00030	70	867	2.91281e-13	6.81598e-12	Cluster-60288.230392|Cluster-60288.230393|Cluster-60288.272414|Cluster-60288.286894|Cluster-60288.200037|Cluster-60288.200035|Cluster-60288.189538|Cluster-60288.37623|Cluster-60288.224117|Cluster-60288.224115|Cluster-60288.37618|Cluster-60288.243472|Cluster-60288.224118|Cluster-60288.128185|Cluster-60288.223974|Cluster-60288.287167|Cluster-60288.287166|Cluster-60288.37628|Cluster-60288.274109|Clu…	http://www.genome.jp/kegg-bin/show_pathway?ko00030/K03841%09red/K00850%09red/K01835%09red/K00895%09red/K01807%09red/K01623%09red/K01783%09red/K00615%09red/K00036%09red/K01057%09red/K00033%09red
Porphyrin and chlorophyll metabolism	KEGG PATHWAY	ko00860	52	554	2.03088e-12	3.96021e-11	Cluster-60288.242464|Cluster-60288.291198|Cluster-60288.122228|Cluster-60288.176129|Cluster-60288.186547|Cluster-60288.234999|Cluster-60288.227356|Cluster-60288.213399|Cluster-60288.213401|Cluster-60288.211859|Cluster-60288.295579|Cluster-60288.220963|Cluster-60288.214463|Cluster-60288.227355|Cluster-60288.207985|Cluster-60288.162118|Cluster-60288.258762|Cluster-60288.63415|Cluster-60288.226066|C…	http://www.genome.jp/kegg-bin/show_pathway?ko00860/K02492%09red/K10960%09red/K13600%09red/K03403%09red/K04035%09red/K01749%09red/K19073%09red/K04040%09red/K00231%09red/K00228%09red/K03428%09red/K03405%09red/K03404%09red/K08101%09red/K01772%09red/K01845%09red/K00218%09red/K01599%09red
Carotenoid biosynthesis	KEGG PATHWAY	ko00906	35	356	2.58749e-09	4.3248e-08	Cluster-60288.181413|Cluster-60288.104891|Cluster-60288.262253|Cluster-60288.181414|Cluster-23718.0|Cluster-60288.304943|Cluster-60288.233634|Cluster-60288.357872|Cluster-60288.155711|Cluster-60288.233339|Cluster-60288.224398|Cluster-60288.228124|Cluster-60288.175321|Cluster-60288.194140|Cluster-60288.251936|Cluster-60288.314277|Cluster-60288.394072|Cluster-60288.394073|Cluster-60288.394074|Clust…	http://www.genome.jp/kegg-bin/show_pathway?ko00906/K09840%09red/K15747%09red/K09843%09red/K02291%09red/K06444%09red/K00514%09red/K09835%09red/K09837%09red/K15746%09red/K06443%09red/K09838%09red/K09841%09red
Fructose and mannose metabolism	KEGG PATHWAY	ko00051	55	821	4.33524e-08	6.34028e-07	Cluster-60288.209952|Cluster-60288.209949|Cluster-60288.272414|Cluster-60288.272391|Cluster-60288.200037|Cluster-60288.113800|Cluster-60288.200035|Cluster-60288.212015|Cluster-60288.209943|Cluster-60288.224117|Cluster-60288.224115|Cluster-60288.151398|Cluster-60288.25119|Cluster-60288.223506|Cluster-60288.224118|Cluster-60288.223974|Cluster-60288.287167|Cluster-60288.287166|Cluster-60288.228043|C…	http://www.genome.jp/kegg-bin/show_pathway?ko00051/K18447%09red/K03841%09red/K00847%09red/K01103%09red/K01803%09red/K00895%09red/K00008%09red/K01623%09red/K19355%09red/K00850%09red/K17497%09red
Glycine, serine and threonine metabolism	KEGG PATHWAY	ko00260	52	768	7.31231e-08	9.50601e-07	Cluster-60288.226977|Cluster-60288.235792|Cluster-60288.207710|Cluster-60288.226958|Cluster-60288.219082|Cluster-60288.226954|Cluster-60288.227679|Cluster-60288.32666|Cluster-60288.286463|Cluster-60288.198069|Cluster-60288.224013|Cluster-60288.252513|Cluster-60288.213032|Cluster-60288.213033|Cluster-60288.226822|Cluster-60288.240006|Cluster-60288.182238|Cluster-60288.235787|Cluster-60288.246046|C…	http://www.genome.jp/kegg-bin/show_pathway?ko00260/K15893%09red/K15918%09red/K00306%09red/K00281%09red/K00600%09red/K14272%09red/K00605%09red/K02437%09red/K00830%09red
Thiamine metabolism	KEGG PATHWAY	ko00730	18	126	1.41265e-07	1.6528e-06	Cluster-60288.218869|Cluster-60288.219634|Cluster-60288.205541|Cluster-60288.265725|Cluster-60288.221269|Cluster-60288.221271|Cluster-60288.221270|Cluster-60288.298812|Cluster-60288.218865|Cluster-60288.237792|Cluster-60288.218860|Cluster-60288.221567|Cluster-60288.223861|Cluster-60288.230619|Cluster-37225.0|Cluster-60288.221206|Cluster-60288.223871|Cluster-60288.216340	http://www.genome.jp/kegg-bin/show_pathway?ko00730/K03147%09red/K03146%09red/K01662%09red
Nitrogen metabolism	KEGG PATHWAY	ko00910	31	395	1.90685e-06	2.02819e-05	Cluster-60288.229202|Cluster-60288.226955|Cluster-60288.226055|Cluster-60288.251562|Cluster-60288.220597|Cluster-60288.226844|Cluster-60288.235325|Cluster-60288.219730|Cluster-60288.223930|Cluster-60288.234744|Cluster-60288.220773|Cluster-60288.220770|Cluster-60288.214982|Cluster-60288.223278|Cluster-60288.238148|Cluster-60288.258519|Cluster-60288.203399|Cluster-60288.203393|Cluster-60288.227130|…	http://www.genome.jp/kegg-bin/show_pathway?ko00910/K01673%09red/K00284%09red/K02575%09red/K01915%09red
Peroxisome	KEGG PATHWAY	ko04146	53	930	7.03047e-06	6.8547e-05	Cluster-60288.226977|Cluster-60288.226958|Cluster-60288.226572|Cluster-60288.226954|Cluster-60288.32667|Cluster-60288.32666|Cluster-60288.284829|Cluster-60288.221843|Cluster-60288.233371|Cluster-60288.392111|Cluster-60288.272555|Cluster-60288.341733|Cluster-60288.224738|Cluster-60288.238135|Cluster-60288.224737|Cluster-60288.209665|Cluster-60288.224735|Cluster-60288.200827|Cluster-60288.212641|Cl…	http://www.genome.jp/kegg-bin/show_pathway?ko04146/K03781%09red/K13354%09red/K11517%09red/K00306%09red/K13348%09red/K04565%09red/K00232%09red/K01578%09red/K00830%09red/K01897%09red/K01640%09red
Limonene and pinene degradation	KEGG PATHWAY	ko00903	16	227	0.00155809	0.0140228	Cluster-60288.170434|Cluster-60288.202295|Cluster-60288.14885|Cluster-60288.346367|Cluster-60288.241405|Cluster-60288.197299|Cluster-60288.178809|Cluster-60288.178808|Cluster-60288.235733|Cluster-60288.151133|Cluster-60288.256926|Cluster-60288.256925|Cluster-60288.120353|Cluster-60288.197965|Cluster-60288.256922|Cluster-60288.197880	http://www.genome.jp/kegg-bin/show_pathway?ko00903/K00128%09red/K00517%09red
Stilbenoid, diarylheptanoid and gingerol biosynthesis	KEGG PATHWAY	ko00945	17	259	0.00229672	0.019194	Cluster-60288.170434|Cluster-60288.243338|Cluster-48645.1|Cluster-60288.260010|Cluster-60288.14885|Cluster-60288.346367|Cluster-60288.197299|Cluster-60288.178809|Cluster-60288.178808|Cluster-60288.235733|Cluster-60288.151133|Cluster-60288.256926|Cluster-60288.256925|Cluster-60288.120353|Cluster-60288.197965|Cluster-60288.256922|Cluster-60288.228635	http://www.genome.jp/kegg-bin/show_pathway?ko00945/K13065%09red/K00517%09red
Alanine, aspartate and glutamate metabolism	KEGG PATHWAY	ko00250	34	690	0.00289022	0.0225437	Cluster-60288.226977|Cluster-60288.226958|Cluster-60288.219082|Cluster-60288.226954|Cluster-60288.32667|Cluster-60288.32666|Cluster-60288.234744|Cluster-60288.224013|Cluster-60288.235325|Cluster-60288.213861|Cluster-60288.213860|Cluster-60288.213862|Cluster-60288.213865|Cluster-60288.223930|Cluster-60288.246046|Cluster-60288.226964|Cluster-60288.226960|Cluster-60288.262516|Cluster-60288.214982|Cl…	http://www.genome.jp/kegg-bin/show_pathway?ko00250/K01956%09red/K14272%09red/K01580%09red/K00830%09red/K01915%09red
Ascorbate and aldarate metabolism	KEGG PATHWAY	ko00053	24	448	0.0043056	0.0314847	Cluster-60288.329624|Cluster-60288.109425|Cluster-60288.263322|Cluster-60288.250656|Cluster-60288.250653|Cluster-60288.230727|Cluster-60288.230726|Cluster-60288.351865|Cluster-60288.208001|Cluster-60288.230729|Cluster-60288.230728|Cluster-60288.197880|Cluster-60288.202295|Cluster-60288.180375|Cluster-60288.250648|Cluster-60288.253370|Cluster-60288.212403|Cluster-60288.208700|Cluster-60288.208701|…	http://www.genome.jp/kegg-bin/show_pathway?ko00053/K00128%09red/K00225%09red/K14190%09red/K08232%09red/K00434%09red
One carbon pool by folate	KEGG PATHWAY	ko00670	16	288	0.0129488	0.089118	Cluster-60288.236558|Cluster-60288.240006|Cluster-60288.207710|Cluster-60288.303244|Cluster-60288.296205|Cluster-60288.227679|Cluster-60288.244251|Cluster-60288.122153|Cluster-60288.198069|Cluster-60288.213032|Cluster-60288.189317|Cluster-60288.233491|Cluster-60288.273880|Cluster-60288.213033|Cluster-60288.231159|Cluster-60288.161451	http://www.genome.jp/kegg-bin/show_pathway?ko00670/K01934%09red/K00600%09red/K00605%09red/K01938%09red/K00604%09red
Glycolysis / Gluconeogenesis	KEGG PATHWAY	ko00010	64	1652	0.0146217	0.0950408	Cluster-60288.272414|Cluster-60288.272391|Cluster-60288.133228|Cluster-60288.200037|Cluster-60288.200035|Cluster-60288.189538|Cluster-60288.213413|Cluster-60288.224117|Cluster-60288.224115|Cluster-60288.218297|Cluster-60288.218299|Cluster-60288.195066|Cluster-60288.343476|Cluster-60288.224118|Cluster-60288.105377|Cluster-60288.223974|Cluster-60288.287167|Cluster-60288.287166|Cluster-60288.236267|…	http://www.genome.jp/kegg-bin/show_pathway?ko00010/K03841%09red/K00850%09red/K00001%09red/K01835%09red/K01792%09red/K01803%09red/K00895%09red/K18857%09red/K00128%09red/K01785%09red/K01623%09red/K00927%09red/K00873%09red
Riboflavin metabolism	KEGG PATHWAY	ko00740	7	87	0.0168438	0.103723	Cluster-60288.142676|Cluster-60288.133616|Cluster-60288.162960|Cluster-60288.162962|Cluster-60288.162964|Cluster-60288.162968|Cluster-60288.327878	http://www.genome.jp/kegg-bin/show_pathway?ko00740/K00794%09red/K14652%09red
Terpenoid backbone biosynthesis	KEGG PATHWAY	ko00900	31	740	0.0314445	0.18395	Cluster-60288.205881|Cluster-60288.299494|Cluster-60288.211859|Cluster-60288.205541|Cluster-60288.242464|Cluster-60288.193233|Cluster-60288.206793|Cluster-60288.192510|Cluster-60288.219617|Cluster-60288.211862|Cluster-60288.27817|Cluster-60288.233361|Cluster-60288.209833|Cluster-60288.224060|Cluster-60288.220985|Cluster-60288.220986|Cluster-60288.213833|Cluster-60288.129286|Cluster-60288.201079|C…	http://www.genome.jp/kegg-bin/show_pathway?ko00900/K10960%09red/K01662%09red/K15889%09red/K00099%09red/K05356%09red/K03526%09red/K13789%09red/K00021%09red
Galactose metabolism	KEGG PATHWAY	ko00052	33	807	0.0357641	0.199257	Cluster-60288.227490|Cluster-60288.233724|Cluster-60288.265860|Cluster-60288.265861|Cluster-60288.230513|Cluster-60288.343476|Cluster-60288.206983|Cluster-60288.90004|Cluster-67417.0|Cluster-60288.230376|Cluster-60288.227478|Cluster-60288.119736|Cluster-60288.144186|Cluster-60288.238615|Cluster-60288.223950|Cluster-60288.224227|Cluster-60288.180970|Cluster-60288.214529|Cluster-60288.94561|Cluster…	http://www.genome.jp/kegg-bin/show_pathway?ko00052/K01193%09red/K01190%09red/K00850%09red/K01187%09red/K01835%09red/K18819%09red/K01785%09red/K06617%09red
Arginine biosynthesis	KEGG PATHWAY	ko00220	21	493	0.0583134	0.310121	Cluster-60288.234637|Cluster-60288.246046|Cluster-60288.225240|Cluster-60288.219649|Cluster-60288.219082|Cluster-60288.214982|Cluster-60288.234744|Cluster-60288.211021|Cluster-60288.235325|Cluster-60288.224013|Cluster-60288.223278|Cluster-60288.225127|Cluster-60288.234636|Cluster-60288.223930|Cluster-60288.228034|Cluster-60288.225126|Cluster-60288.223469|Cluster-60288.218248|Cluster-60288.234635|…	http://www.genome.jp/kegg-bin/show_pathway?ko00220/K14272%09red/K13427%09red/K01915%09red
Glutathione metabolism	KEGG PATHWAY	ko00480	31	792	0.0634967	0.323005	Cluster-60288.227828|Cluster-60288.109425|Cluster-60288.129007|Cluster-60288.250656|Cluster-60288.224150|Cluster-60288.296941|Cluster-60288.225810|Cluster-60288.163728|Cluster-60288.291518|Cluster-60288.274109|Cluster-60288.250653|Cluster-60288.274080|Cluster-60288.274082|Cluster-60288.253902|Cluster-60288.253901|Cluster-60288.205104|Cluster-60288.180375|Cluster-60288.250648|Cluster-60288.241981|…	http://www.genome.jp/kegg-bin/show_pathway?ko00480/K10808%09red/K01256%09red/K18592%09red/K00797%09red/K00432%09red/K00799%09red/K00383%09red/K00036%09red/K01920%09red/K00033%09red/K00434%09red
Circadian rhythm - plant	KEGG PATHWAY	ko04712	23	576	0.0840596	0.40979	Cluster-60288.404432|Cluster-60288.194874|Cluster-60288.189576|Cluster-60288.134719|Cluster-60288.28869|Cluster-60288.299616|Cluster-60288.275576|Cluster-60288.242152|Cluster-60288.273037|Cluster-60288.28866|Cluster-60288.317013|Cluster-60288.241690|Cluster-60288.175308|Cluster-60288.169381|Cluster-60288.268639|Cluster-60288.214856|Cluster-60288.203222|Cluster-60288.254989|Cluster-60288.187825|Cl…	http://www.genome.jp/kegg-bin/show_pathway?ko04712/K10143%09red/K16223%09red/K16240%09red/K16241%09red/K12116%09red/K12115%09red/K12130%09red/K03115%09red/K12125%09red/K00660%09red/K03097%09red/K12126%09red
beta-Alanine metabolism	KEGG PATHWAY	ko00410	19	485	0.122313	0.572424	Cluster-60288.256905|Cluster-60288.253902|Cluster-60288.256906|Cluster-60288.202295|Cluster-60288.256902|Cluster-60288.197880|Cluster-60288.217052|Cluster-60288.253901|Cluster-60288.241405|Cluster-60288.207728|Cluster-60288.213861|Cluster-60288.213860|Cluster-60288.225642|Cluster-60288.213862|Cluster-60288.213865|Cluster-60288.221493|Cluster-60288.225647|Cluster-60288.199046|Cluster-60288.256900	http://www.genome.jp/kegg-bin/show_pathway?ko00410/K00128%09red/K13366%09red/K00797%09red/K01578%09red/K01580%09red
Monoterpenoid biosynthesis	KEGG PATHWAY	ko00902	5	91	0.133644	0.601397	Cluster-60288.97388|Cluster-60288.291667|Cluster-60288.34233|Cluster-60288.40130|Cluster-60288.390590	http://www.genome.jp/kegg-bin/show_pathway?ko00902/K15095%09red/K15086%09red
Biosynthesis of unsaturated fatty acids	KEGG PATHWAY	ko01040	13	332	0.176626	0.762591	Cluster-60288.228799|Cluster-60288.396889|Cluster-60288.396888|Cluster-60288.395165|Cluster-60288.225079|Cluster-60288.225614|Cluster-60288.211687|Cluster-60288.257213|Cluster-60288.208773|Cluster-60288.183270|Cluster-60288.248342|Cluster-60288.248343|Cluster-60288.188671	http://www.genome.jp/kegg-bin/show_pathway?ko01040/K00059%09red/K00232%09red/K10258%09red/K10256%09red/K03921%09red/K00507%09red
Protein export	KEGG PATHWAY	ko03060	21	580	0.1825	0.762591	Cluster-60288.256071|Cluster-60288.248370|Cluster-60288.289443|Cluster-60288.228669|Cluster-60288.239886|Cluster-60288.271953|Cluster-60288.241667|Cluster-60288.228912|Cluster-60288.239391|Cluster-60288.251555|Cluster-60288.216191|Cluster-60288.159875|Cluster-60288.182399|Cluster-60288.208802|Cluster-60288.232654|Cluster-60288.238162|Cluster-60288.207771|Cluster-60288.255683|Cluster-60288.221523|…	http://www.genome.jp/kegg-bin/show_pathway?ko03060/K09490%09red/K03217%09red/K10956%09red/K03110%09red/K03070%09red/K03116%09red/K03106%09red/K03100%09red
Fatty acid degradation	KEGG PATHWAY	ko00071	25	723	0.214662	0.866051	Cluster-60288.133228|Cluster-60288.392111|Cluster-60288.272555|Cluster-60288.341733|Cluster-60288.41135|Cluster-60288.212641|Cluster-60288.245208|Cluster-60288.221169|Cluster-60288.208773|Cluster-60288.197880|Cluster-60288.202295|Cluster-60288.221166|Cluster-60288.114469|Cluster-60288.221168|Cluster-60288.156464|Cluster-60288.239099|Cluster-60288.288398|Cluster-60288.11611|Cluster-60288.224647|Cl…	http://www.genome.jp/kegg-bin/show_pathway?ko00071/K00001%09red/K18857%09red/K00128%09red/K00232%09red/K10527%09red/K01897%09red
Ubiquinone and other terpenoid-quinone biosynthesis	KEGG PATHWAY	ko00130	16	450	0.241299	0.941066	Cluster-60288.185773|Cluster-60288.247286|Cluster-60288.210045|Cluster-60288.246336|Cluster-60288.194356|Cluster-60288.232354|Cluster-60288.41268|Cluster-60288.200986|Cluster-60288.67303|Cluster-60288.27959|Cluster-60288.169311|Cluster-60288.209715|Cluster-60288.211085|Cluster-60288.223434|Cluster-60288.209716|Cluster-60288.27453	http://www.genome.jp/kegg-bin/show_pathway?ko00130/K14760%09red/K01661%09red/K05928%09red/K12501%09red/K12502%09red/K02552%09red/K01904%09red/K00815%09red
Zeatin biosynthesis	KEGG PATHWAY	ko00908	5	125	0.302354	1	Cluster-60288.68785|Cluster-60288.68787|Cluster-60288.34999|Cluster-60288.336075|Cluster-60288.68783	http://www.genome.jp/kegg-bin/show_pathway?ko00908/K00279%09red
Aminoacyl-tRNA biosynthesis	KEGG PATHWAY	ko00970	33	1036	0.314321	1	Cluster-60288.258050|Cluster-60288.58958|Cluster-60288.211100|Cluster-60288.26628|Cluster-60288.263759|Cluster-60288.228324|Cluster-60288.273880|Cluster-60288.179076|Cluster-60288.63738|Cluster-60288.242204|Cluster-60288.63735|Cluster-60288.229637|Cluster-60288.269409|Cluster-60288.210976|Cluster-60288.228552|Cluster-60288.261256|Cluster-60288.288073|Cluster-60288.142090|Cluster-60288.205141|Clus…	http://www.genome.jp/kegg-bin/show_pathway?ko00970/K02434%09red/K14164%09red/K01881%09red/K01880%09red/K01870%09red/K01873%09red/K01872%09red/K00604%09red/K01867%09red/K02433%09red/K01889%09red/K01868%09red/K01869%09red/K01893%09red/K01892%09red/K01874%09red
Diterpenoid biosynthesis	KEGG PATHWAY	ko00904	7	196	0.345124	1	Cluster-60288.398580|Cluster-60288.398582|Cluster-60288.336888|Cluster-60288.161252|Cluster-60288.106925|Cluster-60288.161256|Cluster-60288.294037	http://www.genome.jp/kegg-bin/show_pathway?ko00904/K17982%09red/K04125%09red/K04120%09red
Flavonoid biosynthesis	KEGG PATHWAY	ko00941	9	272	0.392167	1	Cluster-60288.243338|Cluster-48645.1|Cluster-60288.179933|Cluster-60288.194874|Cluster-60288.187825|Cluster-60288.171460|Cluster-60288.260010|Cluster-60288.273037|Cluster-60288.228635	http://www.genome.jp/kegg-bin/show_pathway?ko00941/K01859%09red/K13065%09red/K00660%09red
Indole alkaloid biosynthesis	KEGG PATHWAY	ko00901	1	17	0.401212	1	Cluster-60288.222478	http://www.genome.jp/kegg-bin/show_pathway?ko00901/K08233%09red
Tryptophan metabolism	KEGG PATHWAY	ko00380	10	322	0.455976	1	Cluster-60288.213986|Cluster-60288.202295|Cluster-60288.209848|Cluster-60288.212424|Cluster-60288.212422|Cluster-60288.241405|Cluster-60288.221843|Cluster-60288.233371|Cluster-60288.220767|Cluster-60288.197880	http://www.genome.jp/kegg-bin/show_pathway?ko00380/K00128%09red/K03781%09red
Isoflavonoid biosynthesis	KEGG PATHWAY	ko00943	1	21	0.465716	1	Cluster-60288.116015	http://www.genome.jp/kegg-bin/show_pathway?ko00943/K13264%09red
Betalain biosynthesis	KEGG PATHWAY	ko00965	1	21	0.465716	1	Cluster-60288.209664	http://www.genome.jp/kegg-bin/show_pathway?ko00965/K15777%09red
Butanoate metabolism	KEGG PATHWAY	ko00650	7	225	0.477271	1	Cluster-60288.213861|Cluster-60288.213860|Cluster-60288.213862|Cluster-60288.213865|Cluster-60288.217930|Cluster-60288.236999|Cluster-60288.237000	http://www.genome.jp/kegg-bin/show_pathway?ko00650/K01640%09red/K18121%09red/K01580%09red
Starch and sucrose metabolism	KEGG PATHWAY	ko00500	63	2164	0.494794	1	Cluster-60288.310348|Cluster-60288.302439|Cluster-60288.235439|Cluster-60288.60473|Cluster-60288.222436|Cluster-60288.113800|Cluster-60288.292540|Cluster-60288.159029|Cluster-60288.26592|Cluster-60288.230513|Cluster-60288.210689|Cluster-60288.94541|Cluster-60288.318984|Cluster-60288.398078|Cluster-60288.276652|Cluster-60288.102787|Cluster-60288.90004|Cluster-67417.0|Cluster-60288.228502|Cluster-6…	http://www.genome.jp/kegg-bin/show_pathway?ko00500/K00975%09red/K01177%09red/K01179%09red/K16055%09red/K18447%09red/K01187%09red/K00700%09red/K01188%09red/K00703%09red/K00705%09red/K00688%09red/K05350%09red/K01087%09red/K00847%09red/K01513%09red/K01835%09red/K01193%09red/K13648%09red/K08678%09red/K08679%09red/K05349%09red/K00696%09red/K00695%09red
Nicotinate and nicotinamide metabolism	KEGG PATHWAY	ko00760	8	264	0.497168	1	Cluster-60288.322028|Cluster-60288.224728|Cluster-60288.222702|Cluster-60288.254557|Cluster-60288.204515|Cluster-60288.188892|Cluster-60288.204513|Cluster-60288.161224	http://www.genome.jp/kegg-bin/show_pathway?ko00760/K18551%09red/K00858%09red/K01513%09red
Cell cycle - Caulobacter	KEGG PATHWAY	ko04112	8	264	0.497168	1	Cluster-60288.235552|Cluster-60288.235542|Cluster-60288.205328|Cluster-60288.220088|Cluster-60288.220179|Cluster-60288.242828|Cluster-60288.292897|Cluster-60288.205456	http://www.genome.jp/kegg-bin/show_pathway?ko04112/K01358%09red/K03544%09red
Tropane, piperidine and pyridine alkaloid biosynthesis	KEGG PATHWAY	ko00960	7	237	0.530219	1	Cluster-60288.185773|Cluster-60288.210842|Cluster-60288.234847|Cluster-60288.207002|Cluster-60288.198854|Cluster-60288.228167|Cluster-60288.228165	http://www.genome.jp/kegg-bin/show_pathway?ko00960/K00815%09red/K08081%09red
Pantothenate and CoA biosynthesis	KEGG PATHWAY	ko00770	9	318	0.57085	1	Cluster-60288.269515|Cluster-60288.248935|Cluster-60288.269512|Cluster-60288.359397|Cluster-60288.322028|Cluster-60288.224728|Cluster-60288.334347|Cluster-60288.222702|Cluster-60288.191178	http://www.genome.jp/kegg-bin/show_pathway?ko00770/K01922%09red/K00826%09red/K01513%09red/K09680%09red
Fatty acid biosynthesis	KEGG PATHWAY	ko00061	18	639	0.575548	1	Cluster-60288.228799|Cluster-60288.169019|Cluster-60288.245216|Cluster-60288.212641|Cluster-60288.221166|Cluster-60288.221169|Cluster-60288.221168|Cluster-60288.245208|Cluster-60288.156464|Cluster-60288.239099|Cluster-60288.188671|Cluster-60288.392111|Cluster-60288.272555|Cluster-60288.183270|Cluster-60288.341733|Cluster-60288.225614|Cluster-60288.238192|Cluster-60288.189525	http://www.genome.jp/kegg-bin/show_pathway?ko00061/K01897%09red/K03921%09red/K00648%09red/K00059%09red
Taurine and hypotaurine metabolism	KEGG PATHWAY	ko00430	5	190	0.642443	1	Cluster-60288.213861|Cluster-60288.213860|Cluster-60288.227828|Cluster-60288.213862|Cluster-60288.213865	http://www.genome.jp/kegg-bin/show_pathway?ko00430/K01580%09red/K18592%09red
Glucosinolate biosynthesis	KEGG PATHWAY	ko00966	1	39	0.680122	1	Cluster-60288.382866	http://www.genome.jp/kegg-bin/show_pathway?ko00966/K12153%09red
Vitamin B6 metabolism	KEGG PATHWAY	ko00750	3	126	0.705604	1	Cluster-60288.145551|Cluster-60288.188287|Cluster-60288.175717	http://www.genome.jp/kegg-bin/show_pathway?ko00750/K06215%09red/K05275%09red
Flavone and flavonol biosynthesis	KEGG PATHWAY	ko00944	1	42	0.706337	1	Cluster-60288.116015	http://www.genome.jp/kegg-bin/show_pathway?ko00944/K13264%09red
Synthesis and degradation of ketone bodies	KEGG PATHWAY	ko00072	2	87	0.717182	1	Cluster-60288.236999|Cluster-60288.237000	http://www.genome.jp/kegg-bin/show_pathway?ko00072/K01640%09red
Brassinosteroid biosynthesis	KEGG PATHWAY	ko00905	4	176	0.747011	1	Cluster-60288.324789|Cluster-60288.400266|Cluster-60288.400265|Cluster-69155.1	http://www.genome.jp/kegg-bin/show_pathway?ko00905/K12640%09red/K09589%09red
Non-homologous end-joining	KEGG PATHWAY	ko03450	3	135	0.747548	1	Cluster-60288.371509|Cluster-60288.290200|Cluster-60288.332894	http://www.genome.jp/kegg-bin/show_pathway?ko03450/K10865%09red/K10884%09red/K03512%09red
Pentose and glucuronate interconversions	KEGG PATHWAY	ko00040	14	565	0.750783	1	Cluster-60288.217433|Cluster-60288.221294|Cluster-60288.202295|Cluster-60288.230564|Cluster-60288.241405|Cluster-60288.238118|Cluster-60288.243472|Cluster-60288.219505|Cluster-60288.201437|Cluster-60288.218324|Cluster-60288.197880|Cluster-60288.223506|Cluster-60288.218462|Cluster-60288.221230	http://www.genome.jp/kegg-bin/show_pathway?ko00040/K00128%09red/K01783%09red/K00008%09red
Ribosome	KEGG PATHWAY	ko03010	73	2749	0.781521	1	Cluster-60288.232055|Cluster-60288.204322|Cluster-60288.225320|Cluster-60288.239392|Cluster-60288.227495|Cluster-60288.227494|Cluster-60288.246685|Cluster-60288.253578|Cluster-60288.233702|Cluster-60288.246680|Cluster-60288.213503|Cluster-60288.215198|Cluster-60288.256471|Cluster-60288.295613|Cluster-60288.211926|Cluster-60288.253575|Cluster-60288.245043|Cluster-60288.242575|Cluster-60288.278118|…	http://www.genome.jp/kegg-bin/show_pathway?ko03010/K02931%09red/K02930%09red/K02933%09red/K02935%09red/K02952%09red/K02864%09red/K02939%09red/K02884%09red/K02881%09red/K02916%09red/K02914%09red/K02990%09red/K02996%09red/K02863%09red/K02888%09red/K02876%09red/K02926%09red/K02871%09red/K02899%09red/K02904%09red/K02905%09red/K02906%09red/K02895%09red/K02879%09red/K02968%09red/K02988%09red/K02945%09r…
Cysteine and methionine metabolism	KEGG PATHWAY	ko00270	30	1220	0.833143	1	Cluster-60288.253902|Cluster-60288.277740|Cluster-60288.234644|Cluster-60288.283019|Cluster-60288.253901|Cluster-60288.194978|Cluster-60288.181057|Cluster-60288.223627|Cluster-60288.192702|Cluster-60288.248935|Cluster-60288.416080|Cluster-60288.310830|Cluster-60288.221130|Cluster-60288.191178|Cluster-60288.224913|Cluster-60288.35379|Cluster-60288.263668|Cluster-60288.224941|Cluster-60288.239808|C…	http://www.genome.jp/kegg-bin/show_pathway?ko00270/K05933%09red/K08967%09red/K00826%09red/K00815%09red/K01920%09red/K00797%09red/K00789%09red/K00026%09red/K00558%09red/K01738%09red/K00549%09red
Cyanoamino acid metabolism	KEGG PATHWAY	ko00460	14	627	0.862179	1	Cluster-60288.240006|Cluster-60288.207710|Cluster-60288.233491|Cluster-60288.283034|Cluster-60288.266338|Cluster-60288.227679|Cluster-60288.244251|Cluster-60288.204586|Cluster-60288.227828|Cluster-60288.198069|Cluster-60288.324747|Cluster-60288.231159|Cluster-60288.161451|Cluster-60288.382866	http://www.genome.jp/kegg-bin/show_pathway?ko00460/K12153%09red/K01188%09red/K18592%09red/K00600%09red/K05350%09red/K05349%09red
Valine, leucine and isoleucine biosynthesis	KEGG PATHWAY	ko00290	3	170	0.866933	1	Cluster-60288.191178|Cluster-60288.248935|Cluster-60288.210409	http://www.genome.jp/kegg-bin/show_pathway?ko00290/K00826%09red/K01703%09red
Pyruvate metabolism	KEGG PATHWAY	ko00620	28	1177	0.869215	1	Cluster-60288.216251|Cluster-60288.223627|Cluster-60288.226620|Cluster-60288.221130|Cluster-60288.246063|Cluster-60288.246062|Cluster-60288.253151|Cluster-60288.224913|Cluster-60288.197880|Cluster-60288.246068|Cluster-60288.263668|Cluster-60288.224941|Cluster-60288.239808|Cluster-60288.202295|Cluster-60288.239807|Cluster-60288.266267|Cluster-60288.199324|Cluster-60288.266265|Cluster-60288.199323|…	http://www.genome.jp/kegg-bin/show_pathway?ko00620/K01006%09red/K01759%09red/K00051%09red/K00128%09red/K01595%09red/K00873%09red/K00026%09red
Other glycan degradation	KEGG PATHWAY	ko00511	7	349	0.873897	1	Cluster-60288.231921|Cluster-60288.248164|Cluster-60288.180970|Cluster-60288.246218|Cluster-60288.246032|Cluster-60288.246033|Cluster-60288.316091	http://www.genome.jp/kegg-bin/show_pathway?ko00511/K01190%09red/K01191%09red/K01206%09red/K01227%09red
C5-Branched dibasic acid metabolism	KEGG PATHWAY	ko00660	1	72	0.875143	1	Cluster-60288.210409	http://www.genome.jp/kegg-bin/show_pathway?ko00660/K01703%09red
Tyrosine metabolism	KEGG PATHWAY	ko00350	8	401	0.889594	1	Cluster-60288.185773|Cluster-60288.41135|Cluster-60288.114469|Cluster-60288.300534|Cluster-60288.133228|Cluster-60288.36795|Cluster-60288.288398|Cluster-60288.121627	http://www.genome.jp/kegg-bin/show_pathway?ko00350/K07253%09red/K18857%09red/K00001%09red/K00815%09red
Lysine degradation	KEGG PATHWAY	ko00310	8	445	0.94073	1	Cluster-60288.202295|Cluster-60288.345755|Cluster-60288.345754|Cluster-60288.272389|Cluster-60288.348852|Cluster-60288.284829|Cluster-60288.241405|Cluster-60288.197880	http://www.genome.jp/kegg-bin/show_pathway?ko00310/K00128%09red/K00306%09red/K11420%09red
Monobactam biosynthesis	KEGG PATHWAY	ko00261	1	99	0.94219	1	Cluster-60288.254676	http://www.genome.jp/kegg-bin/show_pathway?ko00261/K13811%09red
Sphingolipid metabolism	KEGG PATHWAY	ko00600	9	492	0.943138	1	Cluster-60288.278462|Cluster-60288.168187|Cluster-60288.314318|Cluster-60288.231921|Cluster-60288.46978|Cluster-60288.180970|Cluster-60288.246218|Cluster-60288.91669|Cluster-60288.388248	http://www.genome.jp/kegg-bin/show_pathway?ko00600/K04713%09red/K01190%09red/K04716%09red
Sesquiterpenoid and triterpenoid biosynthesis	KEGG PATHWAY	ko00909	2	161	0.945214	1	Cluster-60288.224892|Cluster-60288.235455	http://www.genome.jp/kegg-bin/show_pathway?ko00909/K15803%09red
Sulfur metabolism	KEGG PATHWAY	ko00920	7	418	0.955124	1	Cluster-60288.192702|Cluster-60288.277740|Cluster-60288.254676|Cluster-60288.323767|Cluster-60288.35379|Cluster-60288.181057|Cluster-60288.323765	http://www.genome.jp/kegg-bin/show_pathway?ko00920/K13811%09red/K01738%09red/K00860%09red
Selenocompound metabolism	KEGG PATHWAY	ko00450	5	330	0.959679	1	Cluster-60288.329736|Cluster-60288.329734|Cluster-60288.122357|Cluster-60288.261256|Cluster-60288.254676	http://www.genome.jp/kegg-bin/show_pathway?ko00450/K00384%09red/K13811%09red/K01874%09red/K00549%09red
Arachidonic acid metabolism	KEGG PATHWAY	ko00590	2	177	0.962486	1	Cluster-60288.205104|Cluster-60288.227828	http://www.genome.jp/kegg-bin/show_pathway?ko00590/K00432%09red/K18592%09red
Regulation of autophagy	KEGG PATHWAY	ko04140	9	529	0.966901	1	Cluster-60288.110921|Cluster-60288.195143|Cluster-60288.256150|Cluster-60288.206178|Cluster-60288.206344|Cluster-60288.206345|Cluster-60288.242343|Cluster-60288.252266|Cluster-60288.267123	http://www.genome.jp/kegg-bin/show_pathway?ko04140/K17890%09red/K08342%09red/K08332%09red/K07198%09red/K08269%09red
Histidine metabolism	KEGG PATHWAY	ko00340	4	295	0.969581	1	Cluster-60288.241405|Cluster-60288.202295|Cluster-60288.197880|Cluster-60288.172378	http://www.genome.jp/kegg-bin/show_pathway?ko00340/K00128%09red/K00013%09red
Plant-pathogen interaction	KEGG PATHWAY	ko04626	44	1992	0.972299	1	Cluster-60288.211814|Cluster-60288.266962|Cluster-60288.266963|Cluster-60288.100880|Cluster-60288.226913|Cluster-60288.156740|Cluster-60288.110080|Cluster-60288.261303|Cluster-60288.224330|Cluster-60288.224672|Cluster-60288.329688|Cluster-60288.196893|Cluster-60288.253768|Cluster-60288.198904|Cluster-60288.198905|Cluster-60288.198902|Cluster-60288.311766|Cluster-60288.190367|Cluster-60288.104731|…	http://www.genome.jp/kegg-bin/show_pathway?ko04626/K13459%09red/K09487%09red/K13412%09red/K13448%09red/K18875%09red/K13457%09red/K13447%09red/K13420%09red/K13427%09red
Phenylpropanoid biosynthesis	KEGG PATHWAY	ko00940	27	1349	0.981603	1	Cluster-60288.126123|Cluster-60288.271068|Cluster-60288.141426|Cluster-60288.229411|Cluster-60288.271067|Cluster-60288.228635|Cluster-60288.243338|Cluster-48645.1|Cluster-60288.283034|Cluster-60288.204586|Cluster-60288.324747|Cluster-60288.303776|Cluster-60288.303774|Cluster-60288.230107|Cluster-60288.222878|Cluster-60288.237015|Cluster-60288.198582|Cluster-60288.260010|Cluster-60288.294676|Clust…	http://www.genome.jp/kegg-bin/show_pathway?ko00940/K13065%09red/K13066%09red/K01188%09red/K00083%09red/K12355%09red/K05350%09red/K01904%09red/K00430%09red/K05349%09red
Phenylalanine, tyrosine and tryptophan biosynthesis	KEGG PATHWAY	ko00400	8	520	0.981659	1	Cluster-60288.227134|Cluster-60288.94692|Cluster-60288.185773|Cluster-60288.241945|Cluster-60288.321167|Cluster-60288.240612|Cluster-60288.272888|Cluster-60288.108057	http://www.genome.jp/kegg-bin/show_pathway?ko00400/K13832%09red/K00891%09red/K00766%09red/K05359%09red/K00815%09red
Sulfur relay system	KEGG PATHWAY	ko04122	1	144	0.98399	1	Cluster-60288.59906	http://www.genome.jp/kegg-bin/show_pathway?ko04122/K14169%09red
Valine, leucine and isoleucine degradation	KEGG PATHWAY	ko00280	9	578	0.984561	1	Cluster-60288.202295|Cluster-60288.248935|Cluster-60288.199710|Cluster-60288.241405|Cluster-60288.192596|Cluster-60288.191178|Cluster-60288.236999|Cluster-60288.237000|Cluster-60288.197880	http://www.genome.jp/kegg-bin/show_pathway?ko00280/K00128%09red/K00166%09red/K00826%09red/K01640%09red
Glycerolipid metabolism	KEGG PATHWAY	ko00561	11	680	0.986494	1	Cluster-60288.196730|Cluster-60288.202295|Cluster-60288.182238|Cluster-60288.104860|Cluster-60288.241405|Cluster-60288.219978|Cluster-60288.242909|Cluster-60288.218105|Cluster-60288.252513|Cluster-60288.197880|Cluster-60288.182241	http://www.genome.jp/kegg-bin/show_pathway?ko00561/K00128%09red/K13508%09red/K15918%09red/K06118%09red
Fatty acid elongation	KEGG PATHWAY	ko00062	4	347	0.989447	1	Cluster-60288.277540|Cluster-60288.297618|Cluster-60288.211687|Cluster-60288.225079	http://www.genome.jp/kegg-bin/show_pathway?ko00062/K15397%09red/K10258%09red
Basal transcription factors	KEGG PATHWAY	ko03022	6	456	0.990031	1	Cluster-60288.205254|Cluster-60288.151974|Cluster-60288.244183|Cluster-60288.83838|Cluster-60288.148656|Cluster-60288.250979	http://www.genome.jp/kegg-bin/show_pathway?ko03022/K10842%09red/K10844%09red/K03124%09red/K03120%09red/K03123%09red/K03129%09red
Plant hormone signal transduction	KEGG PATHWAY	ko04075	40	1954	0.990958	1	Cluster-60288.418728|Cluster-60288.197403|Cluster-60288.197401|Cluster-60288.325686|Cluster-60288.32381|Cluster-60288.185553|Cluster-60288.224094|Cluster-60288.61634|Cluster-60288.352729|Cluster-60288.294607|Cluster-60288.201009|Cluster-60288.190260|Cluster-60288.226024|Cluster-60288.109267|Cluster-60288.197399|Cluster-60288.269230|Cluster-60288.393803|Cluster-60288.244030|Cluster-60288.391513|Cl…	http://www.genome.jp/kegg-bin/show_pathway?ko04075/K14486%09red/K14487%09red/K14484%09red/K14485%09red/K14490%09red/K14492%09red/K14514%09red/K14500%09red/K14499%09red/K14497%09red/K14488%09red/K14489%09red/K14494%09red/K12126%09red/K14510%09red/K14498%09red/K13946%09red
Folate biosynthesis	KEGG PATHWAY	ko00790	2	238	0.991548	1	Cluster-60288.40760|Cluster-60288.196794	http://www.genome.jp/kegg-bin/show_pathway?ko00790/K01113%09red/K13941%09red
Glycosaminoglycan degradation	KEGG PATHWAY	ko00531	2	240	0.991959	1	Cluster-60288.391330|Cluster-60288.391331	http://www.genome.jp/kegg-bin/show_pathway?ko00531/K10532%09red
Steroid biosynthesis	KEGG PATHWAY	ko00100	4	360	0.991972	1	Cluster-60288.336403|Cluster-19180.0|Cluster-60288.364294|Cluster-60288.120216	http://www.genome.jp/kegg-bin/show_pathway?ko00100/K01853%09red/K01052%09red/K09828%09red/K00227%09red
Isoquinoline alkaloid biosynthesis	KEGG PATHWAY	ko00950	1	169	0.992157	1	Cluster-60288.185773	http://www.genome.jp/kegg-bin/show_pathway?ko00950/K00815%09red
Lipoic acid metabolism	KEGG PATHWAY	ko00785	1	183	0.994741	1	Cluster-60288.203587	http://www.genome.jp/kegg-bin/show_pathway?ko00785/K03644%09red
Arginine and proline metabolism	KEGG PATHWAY	ko00330	12	792	0.995072	1	Cluster-60288.253902|Cluster-60288.253901|Cluster-60288.202295|Cluster-60288.217052|Cluster-60288.241405|Cluster-60288.207728|Cluster-60288.197880|Cluster-60288.225642|Cluster-60288.199046|Cluster-60288.225647|Cluster-60288.221493|Cluster-60288.290318	http://www.genome.jp/kegg-bin/show_pathway?ko00330/K00128%09red/K13366%09red/K00797%09red/K13427%09red
Phenylalanine metabolism	KEGG PATHWAY	ko00360	4	392	0.995957	1	Cluster-60288.300534|Cluster-60288.209715|Cluster-60288.209716|Cluster-60288.185773	http://www.genome.jp/kegg-bin/show_pathway?ko00360/K07253%09red/K01904%09red/K00815%09red
Purine metabolism	KEGG PATHWAY	ko00230	36	1869	0.99611	1	Cluster-60288.140846|Cluster-60288.272169|Cluster-60288.400397|Cluster-60288.254676|Cluster-60288.113800|Cluster-60288.167529|Cluster-60288.146855|Cluster-60288.129007|Cluster-60288.212670|Cluster-60288.296941|Cluster-60288.323767|Cluster-60288.323765|Cluster-60288.90004|Cluster-60288.225517|Cluster-60288.315361|Cluster-60288.142762|Cluster-60288.119736|Cluster-60288.144186|Cluster-60288.84561|Cl…	http://www.genome.jp/kegg-bin/show_pathway?ko00230/K18447%09red/K00939%09red/K00962%09red/K01835%09red/K14977%09red/K01514%09red/K02326%09red/K01513%09red/K01466%09red/K13811%09red/K03017%09red/K10808%09red/K00873%09red/K00860%09red/K00940%09red/K02999%09red/K11808%09red
Citrate cycle (TCA cycle)	KEGG PATHWAY	ko00020	13	880	0.997397	1	Cluster-60288.263668|Cluster-60288.224941|Cluster-60288.239808|Cluster-60288.242718|Cluster-60288.224913|Cluster-60288.182376|Cluster-60288.239807|Cluster-60288.221130|Cluster-60288.222703|Cluster-60288.221783|Cluster-60288.228217|Cluster-60288.220526|Cluster-60288.223627	http://www.genome.jp/kegg-bin/show_pathway?ko00020/K01648%09red/K00026%09red/K01647%09red
Linoleic acid metabolism	KEGG PATHWAY	ko00591	1	220	0.998172	1	Cluster-60288.237608	http://www.genome.jp/kegg-bin/show_pathway?ko00591/K15718%09red
Biotin metabolism	KEGG PATHWAY	ko00780	1	222	0.998274	1	Cluster-60288.183270	http://www.genome.jp/kegg-bin/show_pathway?ko00780/K00059%09red
Propanoate metabolism	KEGG PATHWAY	ko00640	6	552	0.998474	1	Cluster-60288.256905|Cluster-60288.256906|Cluster-60288.256900|Cluster-60288.256902|Cluster-60288.199710|Cluster-60288.192596	http://www.genome.jp/kegg-bin/show_pathway?ko00640/K00166%09red/K01578%09red
Base excision repair	KEGG PATHWAY	ko03410	4	439	0.998566	1	Cluster-60288.239528|Cluster-60288.396572|Cluster-60288.332894|Cluster-60288.416727	http://www.genome.jp/kegg-bin/show_pathway?ko03410/K10747%09red/K10569%09red/K02326%09red/K03512%09red
Glycosylphosphatidylinositol(GPI)-anchor biosynthesis	KEGG PATHWAY	ko00563	2	310	0.998637	1	Cluster-60288.342986|Cluster-60288.44469	http://www.genome.jp/kegg-bin/show_pathway?ko00563/K05286%09red/K09658%09red
Homologous recombination	KEGG PATHWAY	ko03440	6	569	0.998922	1	Cluster-60288.337898|Cluster-60288.290200|Cluster-60288.353442|Cluster-60288.160097|Cluster-60288.160098|Cluster-60288.189115	http://www.genome.jp/kegg-bin/show_pathway?ko03440/K10865%09red/K03553%09red/K10867%09red/K10875%09red
Mismatch repair	KEGG PATHWAY	ko03430	3	389	0.998942	1	Cluster-60288.239528|Cluster-60288.396473|Cluster-60288.321811	http://www.genome.jp/kegg-bin/show_pathway?ko03430/K10747%09red/K08737%09red/K07456%09red
Nucleotide excision repair	KEGG PATHWAY	ko03420	8	690	0.999133	1	Cluster-60288.238105|Cluster-60288.239528|Cluster-60288.396572|Cluster-60288.151974|Cluster-60288.206181|Cluster-60288.254293|Cluster-60288.148656|Cluster-60288.166452	http://www.genome.jp/kegg-bin/show_pathway?ko03420/K10842%09red/K10747%09red/K10140%09red/K03868%09red/K10844%09red/K10609%09red/K02326%09red
[truncated: 26 more rows]

## Sheet: Table S3
Table S3. DEGs KEGG_pathway_enrichment_result top 20 in CC vs FC leaf tissues of P. odoratum
[truncated: 21 more rows]

## Sheet: Table S4
Table S4. Enriched DEGs relative to photosynthesis and carbon assimilation in CC vs FC leaf tissues of P. odoratum
[truncated: 387 more rows]

[truncated: 1 more sheets: Table S5]
